# Supplementary material for: Ethyl {6-[6-(ethoxy­carbon­yl)picolin­amido­carbon­yl]picolinamido­carbon­yl}picolinate
Source: Acta Crystallogr Sect E Struct Rep Online. 2008 Dec 10;65(Pt 1):o51. doi: 10.1107/S1600536808040932 (PMC2967965; doi:10.1107/S1600536808040932)
Supplement: Supplementary file 1 [file e-65-00o51-sup1.cif]

##############################################################################
###                                                                        ###
###        Electronic paper (Acta Crystallographica Section E)             ###
###                                                                        ###
##############################################################################
#                                                                            #
# This CIF contains the data in a paper accepted for publication in Acta     #
# Crystallographica Section E. It conforms to the requirements of Notes      #
# for Authors for Section E, and has been peer reviewed under the auspices   #
# of the IUCr Commission on Journals.                                        #
#                                                                            #
# Full details of the Crystallographic Information File format               #
# are given in the paper "The Crystallographic Information File (CIF):       #
# a New Standard Archive File for Crystallography" by S. R. Hall, F. H.      #
# Allen and I. D. Brown [Acta Cryst. (1991), A47, 655-685].                  #
#                                                                            #
# The current version of the core CIF dictionary is obtainable from          #
# ftp://ftp.iucr.org/pub/cif_core.dic. The current version number is 2.4.    #
#                                                                            #
# Software is freely available for graphical display of the structure(s) in  #
# this CIF.  For information consult the CIF home page http://www.iucr.org/  #
# cif/home.html                                                              #
#                                                                            #
# This file may be used for bona fide research purposes within the           #
# scientific community so long as proper attribution is given to the journal # 
# article from which it was obtained.                                        #
#                                                                            #
##############################################################################
                                             
data_I
_audit_creation_method     SHELXL-97
_chemical_name_systematic
;
Ethyl
{6-[6-(ethoxycarbonyl)picolinamidocarbonyl]picolinamidocarbonyl}picolinate
;
_chemical_name_common
;
N2,N6-bis((6-ethoxycarbonyl)picolinoyl)pyridine-2,6-dicarboxamide
;
_chemical_formula_moiety     'C25 H21 N5 O8'
_chemical_formula_sum     'C25 H21 N5 O8'
_chemical_formula_iupac     'C25 H21 N5 O8'
_chemical_formula_weight     519.47
_chemical_melting_point     ?
_symmetry_cell_setting     monoclinic
_symmetry_space_group_name_H-M     'P 21/c'
_symmetry_space_group_name_Hall     '-P 2ybc'
loop_
    _symmetry_equiv_pos_as_xyz
    'x, y, z'
    '-x, y+1/2, -z+1/2'
    '-x, -y, -z'
    'x, -y-1/2, z-1/2'
_cell_length_a     7.4952(8)
_cell_length_b     19.998(2)
_cell_length_c     15.9966(17)
_cell_angle_alpha     90.00
_cell_angle_beta     96.3760(10)
_cell_angle_gamma     90.00
_cell_volume     2382.8(4)
_cell_formula_units_Z     4
_cell_measurement_reflns_used     6439
_cell_measurement_theta_min     2.6
_cell_measurement_theta_max     26.0
_cell_measurement_temperature     113(2)
_exptl_crystal_description     prism
_exptl_crystal_colour     colorless
_exptl_crystal_size_max     0.32
_exptl_crystal_size_mid     0.22
_exptl_crystal_size_min     0.18
_exptl_crystal_density_diffrn     1.448
_exptl_crystal_density_meas     ?
_exptl_crystal_density_method     'not measured'
_exptl_crystal_F_000     1080
_exptl_absorpt_coefficient_mu     0.111
_exptl_absorpt_correction_type     multi-scan
_exptl_absorpt_process_details     '(CrystalcClear; Rigaku, 1999)'
_exptl_absorpt_correction_T_min     0.966
_exptl_absorpt_correction_T_max     0.980
_exptl_special_details
;
;
_diffrn_ambient_temperature     113(2)
_diffrn_radiation_type     MoK\a
_diffrn_radiation_wavelength     0.71070
_diffrn_radiation_source     'rotating anode'
_diffrn_radiation_monochromator     confocal
_diffrn_measurement_device_type     'Rigaku Saturn'
_diffrn_measurement_method     \w
_diffrn_detector_area_resol_mean     7.31
_diffrn_reflns_number     30537
_diffrn_reflns_av_R_equivalents     0.0250
_diffrn_reflns_av_sigmaI/netI     0.0185
_diffrn_reflns_theta_min     2.41
_diffrn_reflns_theta_max     28.70
_diffrn_reflns_theta_full     28.70
_diffrn_measured_fraction_theta_max     0.993
_diffrn_measured_fraction_theta_full     0.993
_diffrn_reflns_limit_h_min     -10
_diffrn_reflns_limit_h_max     10
_diffrn_reflns_limit_k_min     -27
_diffrn_reflns_limit_k_max     24
_diffrn_reflns_limit_l_min     -21
_diffrn_reflns_limit_l_max     21
_diffrn_standards_number     ?
_diffrn_standards_interval_count     ?
_diffrn_standards_interval_time     ?
_diffrn_standards_decay_%     ?
_refine_special_details
;
Refinement of <i>F</i>^2^ against ALL reflections. The weighted <i>R</i>-factor
<i>wR</i> and goodness of fit <i>S</i> are based on <i>F</i>^2^, conventional
<i>R</i>-factors <i>R</i> are based on <i>F</i>, with <i>F</i> set to zero for
negative <i>F</i>^2^. The threshold expression of <i>F</i>^2^ >
\s(<i>F</i>^2^) is used only for calculating <i>R</i>-factors(gt) <i>etc</i>.
and is not relevant to the choice of reflections for refinement.
<i>R</i>-factors based on <i>F</i>^2^ are statistically about twice as large
as those based on <i>F</i>, and <i>R</i>- factors based on ALL data will be
even larger.
;
_reflns_number_total     6101
_reflns_number_gt     5457
_reflns_threshold_expression     I>2\s(I)
_refine_ls_structure_factor_coef     Fsqd
_refine_ls_matrix_type     full
_refine_ls_R_factor_all     0.0416
_refine_ls_R_factor_gt     0.0369
_refine_ls_wR_factor_gt     0.0925
_refine_ls_wR_factor_ref     0.0958
_refine_ls_goodness_of_fit_ref     1.075
_refine_ls_restrained_S_all     1.075
_refine_ls_number_reflns     6101
_refine_ls_number_parameters     354
_refine_ls_number_restraints     0
_refine_ls_hydrogen_treatment     mixed
_refine_ls_weighting_scheme     calc
_refine_ls_weighting_details
         'calc w=1/[\s^2^(Fo^2^)+(0.0481P)^2^+0.4996P] where P=(Fo^2^+2Fc^2^)/3'
_atom_sites_solution_hydrogens     geom
_atom_sites_solution_primary     direct
_atom_sites_solution_secondary     difmap
_refine_ls_shift/su_max     0.001
_refine_ls_shift/su_mean     0.000
_refine_diff_density_max     0.317
_refine_diff_density_min     -0.168
_refine_ls_extinction_method     none
_refine_ls_extinction_coef     ?
loop_
    _atom_type_symbol
    _atom_type_description
    _atom_type_scat_dispersion_real
    _atom_type_scat_dispersion_imag
    _atom_type_scat_source
    'C' 'C' 0.0033 0.0016
                         'International Tables Vol C Tables 4.2.6.8 and 6.1.1.4'
    'H' 'H' 0.0000 0.0000
                         'International Tables Vol C Tables 4.2.6.8 and 6.1.1.4'
    'N' 'N' 0.0061 0.0033
                         'International Tables Vol C Tables 4.2.6.8 and 6.1.1.4'
    'O' 'O' 0.0106 0.0060
                         'International Tables Vol C Tables 4.2.6.8 and 6.1.1.4'
_computing_data_collection     'CrystalClear (Rigaku, 1999)'
_computing_cell_refinement     'CrystalClear (Rigaku, 1999)'
_computing_data_reduction     'CrystalClear (Rigaku, 1999)'
_computing_structure_solution     'SHELXS97 (Sheldrick, 2008)'
_computing_structure_refinement     'SHELXL97 (Sheldrick, 2008)'
_computing_molecular_graphics     'SHELXTL (Sheldrick, 2008)'
_computing_publication_material     'CrystalStructure (Rigaku, 1999)'
loop_
    _atom_site_type_symbol
    _atom_site_label
    _atom_site_fract_x
    _atom_site_fract_y
    _atom_site_fract_z
    _atom_site_U_iso_or_equiv
    _atom_site_adp_type
    _atom_site_calc_flag
    _atom_site_refinement_flags
    _atom_site_occupancy
    _atom_site_disorder_assembly
    _atom_site_disorder_group
    O O1 -0.13320(11) 0.87694(4) 0.72665(5) 0.02977(17) Uani d . 1 . .
    O O2 0.06124(11) 0.85871(4) 0.63149(5) 0.02910(17) Uani d . 1 . .
    O O3 -0.16781(12) 0.59423(4) 0.88294(6) 0.0395(2) Uani d . 1 . .
    O O4 -0.33384(11) 0.65393(4) 1.02334(5) 0.03521(19) Uani d . 1 . .
    O O5 -0.24510(13) 0.99672(4) 0.94666(5) 0.0397(2) Uani d . 1 . .
    O O6 0.08420(13) 1.00415(4) 0.86648(5) 0.0391(2) Uani d . 1 . .
    O O7 0.21781(10) 0.70449(4) 0.93765(4) 0.02615(16) Uani d . 1 . .
    O O8 0.37042(9) 0.67410(4) 0.82982(4) 0.02587(16) Uani d . 1 . .
    N N1 -0.10247(10) 0.74283(4) 0.76977(5) 0.02135(16) Uani d . 1 . .
    N N2 -0.21026(12) 0.70511(4) 0.91366(5) 0.02446(18) Uani d . 1 . .
    N N3 -0.25843(11) 0.82284(4) 0.97648(5) 0.02253(17) Uani d . 1 . .
    N N4 -0.04508(12) 0.91296(4) 0.92339(5) 0.02641(18) Uani d . 1 . .
    N N5 0.20551(11) 0.83332(4) 0.87730(5) 0.02099(16) Uani d . 1 . .
    C C1 -0.04508(13) 0.83975(5) 0.68831(6) 0.02336(19) Uani d . 1 . .
    C C2 -0.03851(12) 0.76501(5) 0.70001(6) 0.02167(19) Uani d . 1 . .
    C C3 0.02896(13) 0.72245(5) 0.64172(6) 0.0245(2) Uani d . 1 . .
    H H3 0.0764 0.7400 0.5936 0.029 Uiso calc R 1 . .
    C C4 0.02507(13) 0.65399(5) 0.65576(6) 0.0264(2) Uani d . 1 . .
    H H4A 0.0657 0.6237 0.6162 0.032 Uiso calc R 1 . .
    C C5 -0.03894(13) 0.63047(5) 0.72829(7) 0.0262(2) Uani d . 1 . .
    H H5 -0.0419 0.5839 0.7398 0.031 Uiso calc R 1 . .
    C C6 -0.09874(12) 0.67674(5) 0.78370(6) 0.02280(19) Uani d . 1 . .
    C C7 -0.16141(13) 0.65290(5) 0.86502(7) 0.0260(2) Uani d . 1 . .
    C C8 -0.29462(13) 0.70359(5) 0.98611(6) 0.0248(2) Uani d . 1 . .
    C C9 -0.34013(13) 0.77315(5) 1.01301(6) 0.0241(2) Uani d . 1 . .
    C C10 -0.46393(14) 0.78407(7) 1.07012(7) 0.0334(2) Uani d . 1 . .
    H H10 -0.5180 0.7478 1.0961 0.040 Uiso calc R 1 . .
    C C11 -0.50571(15) 0.84953(7) 1.08782(8) 0.0400(3) Uani d . 1 . .
    H H11 -0.5904 0.8588 1.1263 0.048 Uiso calc R 1 . .
    C C12 -0.42408(15) 0.90164(6) 1.04950(7) 0.0353(3) Uani d . 1 . .
    H H12 -0.4530 0.9468 1.0603 0.042 Uiso calc R 1 . .
    C C13 -0.29831(14) 0.88586(5) 0.99470(6) 0.0263(2) Uani d . 1 . .
    C C14 -0.19693(15) 0.93888(5) 0.95273(6) 0.0287(2) Uani d . 1 . .
    C C15 0.08115(15) 0.94475(5) 0.88163(6) 0.0272(2) Uani d . 1 . .
    C C16 0.22015(13) 0.89727(5) 0.85479(6) 0.0240(2) Uani d . 1 . .
    C C17 0.35075(15) 0.92050(6) 0.80694(7) 0.0318(2) Uani d . 1 . .
    H H17 0.3587 0.9667 0.7939 0.038 Uiso calc R 1 . .
    C C18 0.46885(15) 0.87489(6) 0.77877(8) 0.0350(3) Uani d . 1 . .
    H H18 0.5603 0.8892 0.7462 0.042 Uiso calc R 1 . .
    C C19 0.45178(14) 0.80778(6) 0.79891(7) 0.0290(2) Uani d . 1 . .
    H H19 0.5286 0.7751 0.7788 0.035 Uiso calc R 1 . .
    C C20 0.31961(12) 0.78940(5) 0.84913(6) 0.02153(19) Uani d . 1 . .
    C C21 0.29545(12) 0.71868(5) 0.87815(6) 0.02146(19) Uani d . 1 . .
    C C22 0.06263(18) 0.92999(5) 0.61175(7) 0.0342(2) Uani d . 1 . .
    H H22A 0.0827 0.9568 0.6640 0.041 Uiso calc R 1 . .
    H H22B -0.0532 0.9435 0.5806 0.041 Uiso calc R 1 . .
    C C23 0.2126(2) 0.94046(6) 0.55884(9) 0.0482(4) Uani d . 1 . .
    H H23A 0.3267 0.9282 0.5912 0.072 Uiso calc R 1 . .
    H H23B 0.2163 0.9876 0.5423 0.072 Uiso calc R 1 . .
    H H23C 0.1931 0.9124 0.5084 0.072 Uiso calc R 1 . .
    C C24 0.35652(15) 0.60428(5) 0.85650(7) 0.0275(2) Uani d . 1 . .
    H H24A 0.2315 0.5941 0.8666 0.033 Uiso calc R 1 . .
    H H24B 0.4356 0.5965 0.9094 0.033 Uiso calc R 1 . .
    C C25 0.41238(17) 0.56010(6) 0.78771(7) 0.0352(2) Uani d . 1 . .
    H H25A 0.3290 0.5662 0.7366 0.053 Uiso calc R 1 . .
    H H25B 0.4104 0.5133 0.8056 0.053 Uiso calc R 1 . .
    H H25C 0.5341 0.5721 0.7762 0.053 Uiso calc R 1 . .
    H H4 -0.0313(18) 0.8692(7) 0.9284(8) 0.036(4) Uiso d . 1 . .
    H H2 -0.1908(19) 0.7449(8) 0.8932(9) 0.040(4) Uiso d . 1 . .
loop_
    _atom_site_aniso_label
    _atom_site_aniso_U_11
    _atom_site_aniso_U_22
    _atom_site_aniso_U_33
    _atom_site_aniso_U_12
    _atom_site_aniso_U_13
    _atom_site_aniso_U_23
    O1 0.0356(4) 0.0277(4) 0.0269(4) 0.0077(3) 0.0077(3) -0.0011(3)
    O2 0.0378(4) 0.0242(4) 0.0268(4) 0.0026(3) 0.0104(3) 0.0007(3)
    O3 0.0507(5) 0.0201(4) 0.0503(5) -0.0036(3) 0.0176(4) 0.0003(3)
    O4 0.0350(4) 0.0360(4) 0.0355(4) -0.0062(3) 0.0075(3) 0.0099(3)
    O5 0.0549(5) 0.0247(4) 0.0386(5) 0.0185(4) 0.0005(4) -0.0020(3)
    O6 0.0650(6) 0.0165(4) 0.0358(4) -0.0003(4) 0.0059(4) 0.0058(3)
    O7 0.0308(4) 0.0222(4) 0.0266(4) 0.0031(3) 0.0085(3) 0.0035(3)
    O8 0.0267(4) 0.0239(4) 0.0280(4) 0.0045(3) 0.0076(3) 0.0009(3)
    N1 0.0193(4) 0.0215(4) 0.0231(4) -0.0004(3) 0.0013(3) -0.0035(3)
    N2 0.0272(4) 0.0203(4) 0.0269(4) -0.0018(3) 0.0075(3) 0.0004(3)
    N3 0.0231(4) 0.0256(4) 0.0186(4) 0.0055(3) 0.0007(3) -0.0008(3)
    N4 0.0374(5) 0.0147(4) 0.0277(4) 0.0050(3) 0.0059(3) 0.0009(3)
    N5 0.0218(4) 0.0188(4) 0.0218(4) -0.0021(3) -0.0004(3) 0.0022(3)
    C1 0.0249(5) 0.0267(5) 0.0179(4) 0.0022(4) 0.0001(3) -0.0014(3)
    C2 0.0187(4) 0.0245(5) 0.0211(4) 0.0011(3) -0.0011(3) -0.0036(3)
    C3 0.0209(4) 0.0301(5) 0.0218(4) 0.0016(4) 0.0001(3) -0.0058(4)
    C4 0.0223(4) 0.0286(5) 0.0278(5) 0.0021(4) -0.0002(4) -0.0109(4)
    C5 0.0234(5) 0.0220(5) 0.0325(5) -0.0012(4) 0.0005(4) -0.0084(4)
    C6 0.0194(4) 0.0218(5) 0.0269(5) -0.0022(3) 0.0013(3) -0.0053(4)
    C7 0.0241(5) 0.0208(5) 0.0334(5) -0.0028(4) 0.0052(4) -0.0024(4)
    C8 0.0197(4) 0.0309(5) 0.0239(5) -0.0021(4) 0.0020(3) 0.0026(4)
    C9 0.0190(4) 0.0340(5) 0.0189(4) 0.0008(4) 0.0009(3) -0.0006(4)
    C10 0.0233(5) 0.0522(7) 0.0254(5) -0.0044(5) 0.0061(4) -0.0067(5)
    C11 0.0255(5) 0.0603(8) 0.0357(6) 0.0018(5) 0.0099(4) -0.0177(6)
    C12 0.0280(5) 0.0441(7) 0.0332(6) 0.0112(5) 0.0014(4) -0.0141(5)
    C13 0.0260(5) 0.0299(5) 0.0218(4) 0.0099(4) -0.0017(4) -0.0048(4)
    C14 0.0375(6) 0.0245(5) 0.0231(5) 0.0103(4) -0.0013(4) -0.0029(4)
    C15 0.0412(6) 0.0179(4) 0.0219(4) -0.0010(4) 0.0004(4) 0.0022(3)
    C16 0.0281(5) 0.0200(5) 0.0230(4) -0.0040(4) -0.0017(4) 0.0036(3)
    C17 0.0330(5) 0.0279(5) 0.0338(5) -0.0085(4) 0.0005(4) 0.0108(4)
    C18 0.0250(5) 0.0423(7) 0.0383(6) -0.0051(4) 0.0060(4) 0.0166(5)
    C19 0.0203(4) 0.0365(6) 0.0304(5) 0.0028(4) 0.0040(4) 0.0096(4)
    C20 0.0183(4) 0.0236(5) 0.0220(4) 0.0000(3) -0.0007(3) 0.0037(3)
    C21 0.0180(4) 0.0229(5) 0.0229(4) 0.0024(3) 0.0001(3) 0.0015(3)
    C22 0.0510(7) 0.0238(5) 0.0287(5) 0.0041(5) 0.0082(5) 0.0031(4)
    C23 0.0808(10) 0.0273(6) 0.0419(7) -0.0084(6) 0.0309(7) -0.0045(5)
    C24 0.0320(5) 0.0221(5) 0.0288(5) 0.0063(4) 0.0056(4) 0.0017(4)
    C25 0.0420(6) 0.0298(6) 0.0350(6) 0.0093(5) 0.0095(5) -0.0033(4)
_geom_special_details
;
All e.s.d.'s (except the e.s.d. in the dihedral angle between two l.s. planes)
are estimated using the full covariance matrix. The cell e.s.d.'s are taken
into account individually in the estimation of e.s.d.'s in distances, angles
and torsion angles; correlations between e.s.d.'s in cell parameters are only
used when they are defined by crystal symmetry. An approximate (isotropic)
treatment of cell e.s.d.'s is used for estimating e.s.d.'s involving l.s.
planes.
;
loop_
    _geom_bond_atom_site_label_1
    _geom_bond_atom_site_label_2
    _geom_bond_site_symmetry_2
    _geom_bond_distance
    _geom_bond_publ_flag
    O1 C1 . 1.2064(12) ?
    O2 C1 . 1.3289(12) ?
    O2 C22 . 1.4603(13) ?
    O3 C7 . 1.2100(13) ?
    O4 C8 . 1.2109(13) ?
    O5 C14 . 1.2123(13) ?
    O6 C15 . 1.2131(13) ?
    O7 C21 . 1.2034(12) ?
    O8 C21 . 1.3434(12) ?
    O8 C24 . 1.4671(12) ?
    N1 C2 . 1.3382(13) ?
    N1 C6 . 1.3401(13) ?
    N2 C7 . 1.3760(13) ?
    N2 C8 . 1.3809(13) ?
    N2 H2 . 0.878(15) ?
    N3 C13 . 1.3348(13) ?
    N3 C9 . 1.3354(13) ?
    N4 C15 . 1.3732(14) ?
    N4 C14 . 1.3796(14) ?
    N4 H4 . 0.885(14) ?
    N5 C16 . 1.3364(12) ?
    N5 C20 . 1.3384(13) ?
    C1 C2 . 1.5064(14) ?
    C2 C3 . 1.3979(13) ?
    C3 C4 . 1.3882(15) ?
    C3 H3 . 0.9500 ?
    C4 C5 . 1.3859(15) ?
    C4 H4A . 0.9500 ?
    C5 C6 . 1.3895(14) ?
    C5 H5 . 0.9500 ?
    C6 C7 . 1.5086(14) ?
    C8 C9 . 1.5063(15) ?
    C9 C10 . 1.3898(14) ?
    C10 C11 . 1.3825(18) ?
    C10 H10 . 0.9500 ?
    C11 C12 . 1.3854(19) ?
    C11 H11 . 0.9500 ?
    C12 C13 . 1.3930(15) ?
    C12 H12 . 0.9500 ?
    C13 C14 . 1.5052(16) ?
    C15 C16 . 1.5068(15) ?
    C16 C17 . 1.3880(15) ?
    C17 C18 . 1.3809(17) ?
    C17 H17 . 0.9500 ?
    C18 C19 . 1.3893(16) ?
    C18 H18 . 0.9500 ?
    C19 C20 . 1.3924(14) ?
    C19 H19 . 0.9500 ?
    C20 C21 . 1.5057(13) ?
    C22 C23 . 1.4949(18) ?
    C22 H22A . 0.9900 ?
    C22 H22B . 0.9900 ?
    C23 H23A . 0.9800 ?
    C23 H23B . 0.9800 ?
    C23 H23C . 0.9800 ?
    C24 C25 . 1.5064(14) ?
    C24 H24A . 0.9900 ?
    C24 H24B . 0.9900 ?
    C25 H25A . 0.9800 ?
    C25 H25B . 0.9800 ?
    C25 H25C . 0.9800 ?
loop_
    _geom_angle_atom_site_label_1
    _geom_angle_atom_site_label_2
    _geom_angle_atom_site_label_3
    _geom_angle_site_symmetry_1
    _geom_angle_site_symmetry_3
    _geom_angle
    _geom_angle_publ_flag
    C1 O2 C22 . . 116.47(8) ?
    C21 O8 C24 . . 114.60(8) ?
    C2 N1 C6 . . 117.56(8) ?
    C7 N2 C8 . . 129.30(9) ?
    C7 N2 H2 . . 114.2(9) ?
    C8 N2 H2 . . 116.3(9) ?
    C13 N3 C9 . . 118.83(9) ?
    C15 N4 C14 . . 129.10(9) ?
    C15 N4 H4 . . 115.0(9) ?
    C14 N4 H4 . . 115.7(9) ?
    C16 N5 C20 . . 117.56(9) ?
    O1 C1 O2 . . 125.14(10) ?
    O1 C1 C2 . . 124.11(9) ?
    O2 C1 C2 . . 110.75(8) ?
    N1 C2 C3 . . 122.96(9) ?
    N1 C2 C1 . . 114.99(8) ?
    C3 C2 C1 . . 122.04(9) ?
    C4 C3 C2 . . 118.48(10) ?
    C4 C3 H3 . . 120.8 ?
    C2 C3 H3 . . 120.8 ?
    C5 C4 C3 . . 119.04(9) ?
    C5 C4 H4A . . 120.5 ?
    C3 C4 H4A . . 120.5 ?
    C4 C5 C6 . . 118.31(10) ?
    C4 C5 H5 . . 120.8 ?
    C6 C5 H5 . . 120.8 ?
    N1 C6 C5 . . 123.57(9) ?
    N1 C6 C7 . . 116.89(8) ?
    C5 C6 C7 . . 119.53(9) ?
    O3 C7 N2 . . 125.58(10) ?
    O3 C7 C6 . . 122.35(9) ?
    N2 C7 C6 . . 112.06(8) ?
    O4 C8 N2 . . 126.13(10) ?
    O4 C8 C9 . . 122.81(9) ?
    N2 C8 C9 . . 111.02(8) ?
    N3 C9 C10 . . 122.87(10) ?
    N3 C9 C8 . . 115.64(8) ?
    C10 C9 C8 . . 121.45(10) ?
    C11 C10 C9 . . 117.80(11) ?
    C11 C10 H10 . . 121.1 ?
    C9 C10 H10 . . 121.1 ?
    C10 C11 C12 . . 120.02(10) ?
    C10 C11 H11 . . 120.0 ?
    C12 C11 H11 . . 120.0 ?
    C11 C12 C13 . . 118.10(11) ?
    C11 C12 H12 . . 121.0 ?
    C13 C12 H12 . . 121.0 ?
    N3 C13 C12 . . 122.34(11) ?
    N3 C13 C14 . . 115.55(9) ?
    C12 C13 C14 . . 122.10(10) ?
    O5 C14 N4 . . 125.50(11) ?
    O5 C14 C13 . . 123.18(10) ?
    N4 C14 C13 . . 111.32(8) ?
    O6 C15 N4 . . 125.43(11) ?
    O6 C15 C16 . . 122.08(10) ?
    N4 C15 C16 . . 112.49(8) ?
    N5 C16 C17 . . 123.57(10) ?
    N5 C16 C15 . . 116.50(9) ?
    C17 C16 C15 . . 119.90(9) ?
    C18 C17 C16 . . 118.41(10) ?
    C18 C17 H17 . . 120.8 ?
    C16 C17 H17 . . 120.8 ?
    C17 C18 C19 . . 118.91(10) ?
    C17 C18 H18 . . 120.5 ?
    C19 C18 H18 . . 120.5 ?
    C18 C19 C20 . . 118.59(10) ?
    C18 C19 H19 . . 120.7 ?
    C20 C19 H19 . . 120.7 ?
    N5 C20 C19 . . 122.90(9) ?
    N5 C20 C21 . . 114.16(8) ?
    C19 C20 C21 . . 122.92(9) ?
    O7 C21 O8 . . 124.66(9) ?
    O7 C21 C20 . . 123.41(9) ?
    O8 C21 C20 . . 111.94(8) ?
    O2 C22 C23 . . 106.44(9) ?
    O2 C22 H22A . . 110.4 ?
    C23 C22 H22A . . 110.4 ?
    O2 C22 H22B . . 110.4 ?
    C23 C22 H22B . . 110.4 ?
    H22A C22 H22B . . 108.6 ?
    C22 C23 H23A . . 109.5 ?
    C22 C23 H23B . . 109.5 ?
    H23A C23 H23B . . 109.5 ?
    C22 C23 H23C . . 109.5 ?
    H23A C23 H23C . . 109.5 ?
    H23B C23 H23C . . 109.5 ?
    O8 C24 C25 . . 108.13(8) ?
    O8 C24 H24A . . 110.1 ?
    C25 C24 H24A . . 110.1 ?
    O8 C24 H24B . . 110.1 ?
    C25 C24 H24B . . 110.1 ?
    H24A C24 H24B . . 108.4 ?
    C24 C25 H25A . . 109.5 ?
    C24 C25 H25B . . 109.5 ?
    H25A C25 H25B . . 109.5 ?
    C24 C25 H25C . . 109.5 ?
    H25A C25 H25C . . 109.5 ?
    H25B C25 H25C . . 109.5 ?
loop_
    _geom_torsion_atom_site_label_1
    _geom_torsion_atom_site_label_2
    _geom_torsion_atom_site_label_3
    _geom_torsion_atom_site_label_4
    _geom_torsion_site_symmetry_1
    _geom_torsion_site_symmetry_2
    _geom_torsion_site_symmetry_3
    _geom_torsion_site_symmetry_4
    _geom_torsion
    _geom_torsion_publ_flag
    C22 O2 C1 O1 . . . . -3.25(15) ?
    C22 O2 C1 C2 . . . . 177.85(8) ?
    C6 N1 C2 C3 . . . . 0.73(13) ?
    C6 N1 C2 C1 . . . . -179.54(8) ?
    O1 C1 C2 N1 . . . . -15.36(14) ?
    O2 C1 C2 N1 . . . . 163.55(8) ?
    O1 C1 C2 C3 . . . . 164.37(10) ?
    O2 C1 C2 C3 . . . . -16.71(12) ?
    N1 C2 C3 C4 . . . . 1.73(14) ?
    C1 C2 C3 C4 . . . . -177.98(8) ?
    C2 C3 C4 C5 . . . . -2.40(14) ?
    C3 C4 C5 C6 . . . . 0.72(14) ?
    C2 N1 C6 C5 . . . . -2.58(14) ?
    C2 N1 C6 C7 . . . . 176.59(8) ?
    C4 C5 C6 N1 . . . . 1.87(15) ?
    C4 C5 C6 C7 . . . . -177.27(9) ?
    C8 N2 C7 O3 . . . . -8.40(18) ?
    C8 N2 C7 C6 . . . . 170.93(9) ?
    N1 C6 C7 O3 . . . . 178.12(10) ?
    C5 C6 C7 O3 . . . . -2.68(15) ?
    N1 C6 C7 N2 . . . . -1.24(12) ?
    C5 C6 C7 N2 . . . . 177.96(9) ?
    C7 N2 C8 O4 . . . . 4.13(18) ?
    C7 N2 C8 C9 . . . . -173.76(9) ?
    C13 N3 C9 C10 . . . . -0.73(14) ?
    C13 N3 C9 C8 . . . . 177.19(8) ?
    O4 C8 C9 N3 . . . . 167.30(9) ?
    N2 C8 C9 N3 . . . . -14.72(12) ?
    O4 C8 C9 C10 . . . . -14.75(15) ?
    N2 C8 C9 C10 . . . . 163.23(9) ?
    N3 C9 C10 C11 . . . . 1.43(15) ?
    C8 C9 C10 C11 . . . . -176.37(10) ?
    C9 C10 C11 C12 . . . . -0.44(17) ?
    C10 C11 C12 C13 . . . . -1.12(17) ?
    C9 N3 C13 C12 . . . . -0.98(14) ?
    C9 N3 C13 C14 . . . . 178.44(8) ?
    C11 C12 C13 N3 . . . . 1.89(16) ?
    C11 C12 C13 C14 . . . . -177.48(10) ?
    C15 N4 C14 O5 . . . . -0.58(18) ?
    C15 N4 C14 C13 . . . . 179.72(9) ?
    N3 C13 C14 O5 . . . . 162.22(10) ?
    C12 C13 C14 O5 . . . . -18.36(16) ?
    N3 C13 C14 N4 . . . . -18.07(12) ?
    C12 C13 C14 N4 . . . . 161.35(9) ?
    C14 N4 C15 O6 . . . . 3.77(18) ?
    C14 N4 C15 C16 . . . . -175.83(9) ?
    C20 N5 C16 C17 . . . . -2.57(14) ?
    C20 N5 C16 C15 . . . . 175.38(8) ?
    O6 C15 C16 N5 . . . . 178.10(10) ?
    N4 C15 C16 N5 . . . . -2.29(12) ?
    O6 C15 C16 C17 . . . . -3.88(15) ?
    N4 C15 C16 C17 . . . . 175.74(9) ?
    N5 C16 C17 C18 . . . . 2.05(16) ?
    C15 C16 C17 C18 . . . . -175.83(10) ?
    C16 C17 C18 C19 . . . . 0.37(16) ?
    C17 C18 C19 C20 . . . . -2.07(16) ?
    C16 N5 C20 C19 . . . . 0.70(14) ?
    C16 N5 C20 C21 . . . . 179.34(8) ?
    C18 C19 C20 N5 . . . . 1.58(15) ?
    C18 C19 C20 C21 . . . . -176.94(9) ?
    C24 O8 C21 O7 . . . . -1.92(13) ?
    C24 O8 C21 C20 . . . . 178.12(8) ?
    N5 C20 C21 O7 . . . . -19.00(13) ?
    C19 C20 C21 O7 . . . . 159.64(10) ?
    N5 C20 C21 O8 . . . . 160.96(8) ?
    C19 C20 C21 O8 . . . . -20.40(13) ?
    C1 O2 C22 C23 . . . . 170.48(10) ?
    C21 O8 C24 C25 . . . . 168.94(8) ?
loop_
    _geom_hbond_atom_site_label_D
    _geom_hbond_atom_site_label_H
    _geom_hbond_atom_site_label_A
    _geom_hbond_site_symmetry_A
    _geom_hbond_distance_DH
    _geom_hbond_distance_HA
    _geom_hbond_distance_DA
    _geom_hbond_angle_DHA
    N4 H4 N3 . 0.885(14) 2.153(14) 2.6131(13) 111.7(11)
    N4 H4 N5 . 0.885(14) 2.158(14) 2.6297(12) 112.8(11)
    N2 H2 N3 . 0.878(15) 2.148(14) 2.6006(12) 111.4(11)
    N2 H2 N1 . 0.878(15) 2.151(14) 2.6329(12) 114.0(11)
data_global
_journal_date_recd_electronic     2008-11-24
_journal_date_accepted     2008-12-04
_journal_name_full     'Acta Crystallographica, Section E'
_journal_year     2009
_journal_volume     65
_journal_issue      1
_journal_page_first     o51
_journal_page_last     o51
_journal_paper_category     QO
_journal_coeditor_code     HB2864
_publ_contact_author_name     'Chuanlang Zhan; Jiannian Yao'
_publ_contact_author_address
;
Beijing National Laboratory for Molecular Sciences (BNLMS), Laboratory of
Photochemistry, Institute of Chemistry, Chinese Academy of Sciences, Beijing,
100190, People's Republic of China.
;
_publ_contact_author_email     clzhan@iccas.ac.cn
_publ_contact_author_fax     '+86-10-82616517'
_publ_contact_author_phone     '+86-10-82616517'
_publ_section_title
;
Ethyl
{6-[6-(ethoxycarbonyl)picolinamidocarbonyl]picolinamidocarbonyl}picolinate
;
loop_
    _publ_author_name
    _publ_author_footnote
    _publ_author_address
    'Li, Xiao' .
;
Beijing National Laboratory for Molecular Sciences (BNLMS)
Laboratory of Photochemistry
Institute of Chemistry
Chinese Academy of Sciences
Beijing 100190
People's Republic of China
and Graduate University of the Chinese Academy of Sciences (GUCAS)
Beijing 100049
People's Republic of China
;
    'Wang, Yaobing' .
;
Beijing National Laboratory for Molecular Sciences (BNLMS)
Laboratory of Photochemistry
Institute of Chemistry
Chinese Academy of Sciences
Beijing 100190
People's Republic of China
and Graduate University of the Chinese Academy of Sciences (GUCAS)
Beijing 100049
People's Republic of China
;
    'Zhan, Chuanlang' .
;
Beijing National Laboratory for Molecular Sciences (BNLMS)
Laboratory of Photochemistry
Institute of Chemistry
Chinese Academy of Sciences
Beijing 100190
People's Republic of China
and Graduate University of the Chinese Academy of Sciences (GUCAS)
Beijing 100049
People's Republic of China
;
    'Yao, Jiannian' .
;
Beijing National Laboratory for Molecular Sciences (BNLMS)
Laboratory of Photochemistry
Institute of Chemistry
Chinese Academy of Sciences
Beijing 100190
People's Republic of China
and Graduate University of the Chinese Academy of Sciences (GUCAS)
Beijing 100049
People's Republic of China
;
