# Supplementary material for: Ethyl {6-[6-(ethoxy­carbon­yl)picolin­amido­carbon­yl]picolinamido­carbon­yl}picolinate
Source: Acta Crystallogr Sect E Struct Rep Online. 2008 Dec 10;65(Pt 1):o51. doi: 10.1107/S1600536808040932 (PMC2967965; doi:10.1107/S1600536808040932)
Supplement: Supplementary file 2 [file e-65-00o51-Isup2.hkl]

# 
# h,k,l, Fc-squared, Fo-squared, sigma(Fo-squared) and status flag 
# 
data_I
_shelx_title '  _R070715A' 
_shelx_refln_list_code          4 
_shelx_F_calc_maximum       97.88 
_exptl_crystal_F_000      1080.00 
_reflns_d_resolution_high  0.7399 
 
loop_ 
 _symmetry_equiv_pos_as_xyz 
 'x, y, z' 
 '-x, y+1/2, -z+1/2' 
 '-x, -y, -z' 
 'x, -y-1/2, z-1/2' 
 
_cell_length_a     7.4952 
_cell_length_b    19.9977 
_cell_length_c    15.9966 
_cell_angle_alpha  90.000 
_cell_angle_beta   96.376 
_cell_angle_gamma  90.000 
 
_shelx_F_squared_multiplier     1.000 
 
loop_ 
 _refln_index_h 
 _refln_index_k 
 _refln_index_l 
 _refln_F_squared_calc 
 _refln_F_squared_meas 
 _refln_F_squared_sigma 
 _refln_observed_status 
   2   0   0        9.58       22.76      0.77 o 
   3   0   0      815.41      854.29      9.89 o 
   4   0   0      670.38      670.19      8.95 o 
   5   0   0       15.58       21.19      1.98 o 
   6   0   0        9.28       15.03      2.37 o 
   7   0   0     1163.39     1193.66     23.35 o 
   8   0   0      511.60      530.89     10.18 o 
   9   0   0       49.42       47.42      5.08 o 
  10   0   0       12.91       13.44      4.91 o 
   1   1   0     1536.69     1451.60      8.79 o 
   3   1   0      203.53      221.47      1.66 o 
   4   1   0      438.47      459.42      4.51 o 
   5   1   0      171.54      163.88      2.27 o 
   6   1   0      815.27      824.38      7.84 o 
   7   1   0        2.85        3.89      0.82 o 
   8   1   0      121.04      122.84      4.13 o 
   9   1   0        0.01        1.80      1.08 o 
  10   1   0        0.55        1.87      1.13 o 
   1   2   0      555.32      514.36      3.21 o 
   2   2   0        7.15        4.20      0.38 o 
   3   2   0      908.86      911.72      6.94 o 
   4   2   0      686.16      711.98      6.73 o 
   5   2   0      285.93      312.42      1.68 o 
   6   2   0      524.25      544.93      5.36 o 
   7   2   0        0.25        1.69      0.78 o 
   8   2   0       21.05       27.50      3.74 o 
   9   2   0       86.75       87.64      2.88 o 
  10   2   0        7.38        5.97      1.69 o 
   1   3   0      734.27      589.45      5.16 o 
   2   3   0      696.06      676.63      5.11 o 
   3   3   0      880.29      882.96      9.60 o 
   4   3   0      278.64      284.53      4.27 o 
   5   3   0       84.91       75.50      1.89 o 
   6   3   0      135.12      144.77      3.97 o 
   7   3   0      222.36      226.24      3.26 o 
   8   3   0      963.46      977.16     11.93 o 
   9   3   0       34.23       29.30      7.01 o 
  10   3   0       45.31       44.37      3.51 o 
   1   4   0        0.70        0.63      0.19 o 
   2   4   0     1716.85     1608.08     11.20 o 
   3   4   0       49.86       69.24      0.86 o 
   4   4   0      244.78      233.08      5.06 o 
   5   4   0      265.93      293.65      4.79 o 
   6   4   0      512.39      475.36      6.68 o 
   7   4   0        5.44        6.47      1.22 o 
   8   4   0        0.34        2.39      1.33 o 
   9   4   0      131.62      137.11      3.99 o 
   1   5   0     1956.39     1838.35     10.52 o 
   2   5   0       16.26       17.68      0.52 o 
   3   5   0      181.16      189.30      2.17 o 
   4   5   0      883.97      947.94     12.24 o 
   5   5   0      233.07      255.93      4.41 o 
   6   5   0      216.36      209.41      3.60 o 
   7   5   0       25.26       18.73      2.39 o 
   8   5   0      234.67      258.77      4.48 o 
   9   5   0       22.69       21.63      3.75 o 
   0   6   0       15.97        7.98      0.66 o 
   1   6   0        0.14        2.15      0.30 o 
   2   6   0      447.95      460.73      3.93 o 
   3   6   0        5.00       20.38      0.78 o 
   4   6   0      467.88      497.69      3.40 o 
   5   6   0       41.76       41.75      2.17 o 
   6   6   0       18.11       16.54      2.23 o 
   7   6   0       50.71       47.49      2.22 o 
   8   6   0      137.05      136.58      4.03 o 
   9   6   0       31.78       23.86      4.72 o 
   1   7   0     1110.61     1111.76      5.40 o 
   2   7   0      375.87      377.71      2.88 o 
   3   7   0     2774.46     2837.62     15.31 o 
   4   7   0      187.13      176.18      2.12 o 
   5   7   0       12.92       14.89      1.57 o 
   6   7   0       25.58       28.28      3.05 o 
   7   7   0       63.28       66.39      2.39 o 
   8   7   0       44.48       36.15      6.21 o 
   9   7   0       13.22       11.66      2.08 o 
   0   8   0       80.18       85.99      1.61 o 
   1   8   0     2205.49     2080.19      7.86 o 
   2   8   0     2611.55     2531.63     11.38 o 
   3   8   0        8.80       18.24      0.69 o 
   4   8   0       23.35       15.36      0.76 o 
   5   8   0      905.29      893.54     10.04 o 
   6   8   0       62.69       63.82      1.73 o 
   7   8   0      101.52       88.31      2.12 o 
   8   8   0       55.27       52.00      2.42 o 
   9   8   0        9.97        7.59      2.19 o 
   1   9   0     1463.29     1440.66      7.04 o 
   2   9   0      433.82      463.68      4.08 o 
   3   9   0       44.24       54.21      0.65 o 
   4   9   0      138.69      140.02      1.93 o 
   5   9   0      608.15      642.87      7.93 o 
   6   9   0        7.61        6.58      1.27 o 
   7   9   0        4.22        1.91      1.15 o 
   8   9   0       76.89       76.58      4.30 o 
   9   9   0       31.52       28.87      2.39 o 
   0  10   0      921.87     1003.64     10.74 o 
   1  10   0     1873.46     2096.84     13.04 o 
   2  10   0     5116.10     5321.63     36.34 o 
   3  10   0      170.69      154.74      1.97 o 
   4  10   0      354.77      343.93      3.76 o 
   5  10   0       27.66       25.66      1.36 o 
   6  10   0      138.92      158.22      4.03 o 
   7  10   0       84.25       88.80      2.35 o 
   8  10   0        7.60        5.19      2.00 o 
   9  10   0      137.03      129.83      5.03 o 
   1  11   0       18.15       19.19      0.63 o 
   2  11   0        4.90        2.65      0.82 o 
   3  11   0       94.46       88.16      1.23 o 
   4  11   0        0.37        1.51      0.47 o 
   5  11   0       37.10       36.97      1.49 o 
   6  11   0        4.95        2.90      1.13 o 
   7  11   0       18.29       13.97      2.61 o 
   8  11   0       72.52       75.51      3.12 o 
   9  11   0       20.41       14.64      5.37 o 
   0  12   0     1222.26     1455.05     19.84 o 
   1  12   0     1099.98     1265.04      7.28 o 
   2  12   0       89.25       84.03      1.56 o 
   3  12   0      118.51      112.53      1.44 o 
   4  12   0      354.39      385.38      3.99 o 
   5  12   0      158.69      152.47      2.51 o 
   6  12   0      135.37      130.07      2.40 o 
   7  12   0      300.40      279.46      5.64 o 
   8  12   0      138.79      139.20      8.20 o 
   1  13   0      565.59      529.62      4.04 o 
   2  13   0     1135.16     1211.50     13.62 o 
   3  13   0      814.30      826.92     14.59 o 
   4  13   0     1005.98      996.79      9.87 o 
   5  13   0      953.77      919.52     10.51 o 
   6  13   0      211.93      182.34      4.77 o 
   7  13   0       49.12       42.68      2.79 o 
   8  13   0       75.02       77.31      4.75 o 
   0  14   0     2680.04     2684.17     37.88 o 
   1  14   0      498.24      566.50      5.35 o 
   2  14   0       67.27       75.86      2.94 o 
   3  14   0      246.82      224.80      4.74 o 
   4  14   0      709.12      697.92      5.89 o 
   5  14   0       17.49       13.29      2.43 o 
   6  14   0      196.72      197.56      4.93 o 
   7  14   0       19.58       17.22      3.90 o 
   8  14   0      232.96      242.91      9.19 o 
   1  15   0        0.53        1.21      0.40 o 
   2  15   0      218.20      207.96      2.73 o 
   3  15   0      132.89      128.41      2.64 o 
   4  15   0      572.68      559.91      7.38 o 
   5  15   0        7.70        4.25      1.35 o 
   6  15   0       76.35       76.33      3.33 o 
   7  15   0       25.30       17.56      3.62 o 
   8  15   0       32.29       27.04      6.24 o 
   0  16   0        0.43        0.83      0.47 o 
   1  16   0      127.85      140.94      2.26 o 
   2  16   0       32.52       34.92      2.94 o 
   3  16   0      519.67      523.86      6.26 o 
   4  16   0       63.06       57.19      1.86 o 
   5  16   0      178.90      183.17      6.81 o 
   6  16   0      966.20      961.97     17.03 o 
   7  16   0        0.82        2.91      1.95 o 
   8  16   0       57.67       56.75      5.61 o 
   1  17   0      147.37      133.80      1.97 o 
   2  17   0      199.74      210.12      3.13 o 
   3  17   0      228.35      220.23      4.15 o 
   4  17   0      167.81      167.40      3.39 o 
   5  17   0        0.01        1.58      2.13 o 
   6  17   0       74.75       61.49      2.93 o 
   7  17   0       72.15       81.55      7.00 o 
   0  18   0     1690.53     1559.39     30.79 o 
   1  18   0       12.58       19.90      3.01 o 
   2  18   0      482.04      452.05      8.87 o 
   3  18   0       27.57       19.14      3.16 o 
   4  18   0        2.54        2.67      0.68 o 
   5  18   0       10.17       10.18      2.89 o 
   6  18   0        9.87        5.56      2.43 o 
   7  18   0       23.49       20.43      5.33 o 
   1  19   0       52.50       52.79      1.50 o 
   2  19   0       10.16        7.14      1.22 o 
   3  19   0       15.07        9.51      1.89 o 
   4  19   0       36.69       33.11      3.74 o 
   5  19   0       37.35       33.67      5.32 o 
   6  19   0       42.24       38.38      6.28 o 
   7  19   0       18.37       14.25      5.23 o 
   0  20   0      442.49      506.64      7.68 o 
   1  20   0       52.16       54.39      3.44 o 
   2  20   0      187.24      189.01      4.85 o 
   3  20   0      355.86      301.07      5.20 o 
   4  20   0       17.80       20.90      4.73 o 
   5  20   0       72.49       61.21      4.08 o 
   6  20   0       12.32       13.72      3.68 o 
   1  21   0        0.07        0.80      1.03 o 
   2  21   0       77.48       64.49      2.58 o 
   3  21   0       36.81       38.51      4.02 o 
   4  21   0        0.42        0.75      1.06 o 
   5  21   0      120.51      121.83      5.72 o 
   6  21   0       76.63       67.95      7.55 o 
   0  22   0        1.23        3.69      2.72 o 
   1  22   0       86.99       70.36      3.25 o 
   2  22   0      299.91      289.51      9.15 o 
   3  22   0       38.93       36.38      2.74 o 
   4  22   0       23.18       22.42      3.14 o 
   5  22   0       10.19        7.78      3.01 o 
   1  23   0        4.84        3.33      1.71 o 
   2  23   0       21.93       25.08      6.65 o 
   3  23   0       54.90       58.93      7.41 o 
   4  23   0       32.35       28.55      6.11 o 
   5  23   0       13.65       13.97      3.95 o 
   0  24   0       76.48       60.73      6.06 o 
   1  24   0       57.13       54.53      5.05 o 
   2  24   0       44.92       55.28      4.61 o 
   3  24   0        2.29        4.87      2.10 o 
   4  24   0        5.07        6.18      4.52 o 
   1  25   0        0.11        1.18      1.27 o 
   2  25   0      191.07      217.16      7.49 o 
   3  25   0      133.06      156.97      9.35 o 
   0  26   0      148.60      147.59     15.93 o 
   1  26   0        0.01        3.77      2.82 o 
   2  26   0      106.00      130.56      9.05 o 
 -10   1   1       55.75       58.61      3.20 o 
  -9   1   1       87.82       86.79      3.50 o 
  -8   1   1      243.94      250.49      8.43 o 
  -7   1   1       85.98       85.45      2.65 o 
  -6   1   1      202.97      203.81      2.75 o 
  -5   1   1      388.26      386.88      2.58 o 
  -4   1   1     1246.88     1311.35     15.75 o 
  -3   1   1      320.81      322.57      2.33 o 
  -2   1   1     1732.20     1634.55      9.94 o 
  -1   1   1     1961.60     1756.34     13.54 o 
   1   1   1      933.62      875.86      8.07 o 
   3   1   1      230.34      236.72      1.83 o 
   4   1   1     1746.59     1711.16     12.61 o 
   5   1   1       52.14       54.90      1.66 o 
   6   1   1      293.84      318.57      3.48 o 
   7   1   1       74.64       78.22      3.84 o 
   8   1   1      205.56      212.96      5.41 o 
   9   1   1       12.37       12.28      2.41 o 
 -10   2   1        6.99        4.08      1.19 o 
  -9   2   1       53.13       58.27      3.81 o 
  -8   2   1      251.55      253.25      4.89 o 
  -7   2   1       11.56       16.61      2.15 o 
  -6   2   1      177.96      175.27      2.22 o 
  -5   2   1     2791.78     2754.17     26.31 o 
  -4   2   1        2.27        2.13      0.52 o 
  -3   2   1      678.34      670.55      4.47 o 
  -2   2   1     1106.29      991.85      7.02 o 
  -1   2   1      130.31      129.08      1.98 o 
   0   2   1      240.97      236.66      2.54 o 
   1   2   1     2143.22     1886.29     10.40 o 
   2   2   1     1167.63     1208.05      9.92 o 
   3   2   1       23.50       27.94      0.64 o 
   4   2   1      785.64      795.44      9.43 o 
   5   2   1      143.48      150.54      2.17 o 
   6   2   1       14.28       16.81      1.61 o 
   7   2   1      402.51      417.65      5.71 o 
   8   2   1       26.97       21.05      4.38 o 
   9   2   1       35.96       36.05      3.90 o 
 -10   3   1        0.24        0.30      1.30 o 
  -9   3   1      170.86      176.73      4.69 o 
  -8   3   1      362.23      372.15      6.25 o 
  -7   3   1        8.52       14.04      2.48 o 
  -6   3   1      384.44      419.23      5.02 o 
  -5   3   1      227.27      214.16      2.72 o 
  -4   3   1     5674.68     5779.16     42.29 o 
  -3   3   1       35.43       25.78      0.54 o 
  -2   3   1     2091.78     1964.54     12.73 o 
  -1   3   1     4568.40     4133.41     47.16 o 
   1   3   1     1733.30     1605.74      8.36 o 
   2   3   1     4104.85     3765.11     20.21 o 
   3   3   1     1195.89     1116.43     15.47 o 
   4   3   1       65.13       69.77      1.55 o 
   5   3   1      208.69      195.84      2.96 o 
   6   3   1       80.57       84.51      2.37 o 
   7   3   1      267.82      273.12      4.14 o 
   8   3   1       62.70       69.96      3.02 o 
   9   3   1       66.49       72.11      3.86 o 
  -9   4   1       95.89       91.59      3.38 o 
  -8   4   1       21.63       21.96      3.33 o 
  -7   4   1     1283.83     1301.33     16.00 o 
  -6   4   1       99.53       93.97      3.22 o 
  -5   4   1      139.53      158.92      2.80 o 
  -3   4   1        0.04        1.10      0.38 o 
  -2   4   1      564.91      481.67      3.16 o 
  -1   4   1       48.34       71.44      1.03 o 
   2   4   1        0.24        0.60      0.33 o 
   3   4   1      491.59      521.83      7.40 o 
   4   4   1       13.85       13.50      1.77 o 
   5   4   1        0.70        0.99      0.69 o 
   6   4   1      107.90      120.66      2.51 o 
   7   4   1       27.18       23.83      2.03 o 
   8   4   1      371.15      382.70      5.69 o 
   9   4   1       98.21       97.54      5.13 o 
  -9   5   1      124.50      110.20      4.35 o 
  -8   5   1      532.55      528.72      8.79 o 
  -7   5   1       24.25       25.62      1.99 o 
  -6   5   1      969.19      998.12     11.80 o 
  -5   5   1        1.44        2.29      0.48 o 
  -4   5   1       47.22       48.88      0.80 o 
  -3   5   1     1507.13     1566.05      8.97 o 
  -2   5   1       10.52        9.00      0.43 o 
  -1   5   1      169.85      190.66      1.58 o 
   0   5   1        1.01       12.54      0.38 o 
   1   5   1       16.31       21.86      0.45 o 
   2   5   1     1390.05     1360.46      7.81 o 
   3   5   1      118.91      127.31      1.48 o 
   4   5   1      109.56      130.05      2.49 o 
   5   5   1      619.41      630.77      8.32 o 
   6   5   1      425.15      464.66      7.10 o 
   7   5   1       80.34       84.04      2.91 o 
   8   5   1       13.64       10.36      2.32 o 
   9   5   1       44.60       36.55      6.72 o 
  -9   6   1      143.99      143.64      6.96 o 
  -8   6   1        7.30       10.81      1.85 o 
  -7   6   1        0.16        1.46      0.72 o 
  -6   6   1       70.51       76.28      3.37 o 
  -5   6   1      122.55      138.11      2.44 o 
  -4   6   1     1724.93     1766.95     17.13 o 
  -3   6   1     2766.04     2742.46     13.93 o 
  -2   6   1       15.73       15.51      0.62 o 
  -1   6   1     1326.45     1268.15     11.61 o 
   0   6   1     1224.37     1209.26      7.46 o 
   1   6   1     1269.01     1253.41      4.81 o 
   2   6   1      230.25      247.27      2.51 o 
   3   6   1        8.98       15.89      0.92 o 
   4   6   1     1042.89     1150.91      9.25 o 
   5   6   1       12.99       13.46      2.17 o 
   6   6   1      221.57      227.60      3.91 o 
   7   6   1        2.20        2.29      0.73 o 
   8   6   1      276.89      281.77      6.29 o 
   9   6   1       30.32       22.79      5.46 o 
  -9   7   1        4.18        2.00      1.48 o 
  -8   7   1       36.28       33.27      3.93 o 
  -7   7   1       11.79        9.04      1.66 o 
  -6   7   1      766.59      778.44      7.92 o 
  -5   7   1      239.19      291.46      3.18 o 
  -4   7   1     1244.59     1273.67     11.28 o 
  -3   7   1     2144.80     2182.15     15.68 o 
  -2   7   1     6084.51     6241.65     39.86 o 
  -1   7   1     1312.75     1420.11      9.07 o 
   0   7   1     1064.96     1029.28      4.60 o 
   1   7   1        4.75        4.83      0.37 o 
   2   7   1     1449.43     1350.76     10.18 o 
   3   7   1      796.66      775.13      7.07 o 
   4   7   1     2158.57     2170.15     19.28 o 
   5   7   1      687.32      671.38      7.56 o 
   6   7   1       39.30       41.66      2.19 o 
   7   7   1       24.61       27.45      2.67 o 
   8   7   1      392.89      399.34     11.56 o 
   9   7   1       38.08       43.54      2.45 o 
  -9   8   1        0.02        1.18      0.97 o 
  -8   8   1      188.47      196.87      4.14 o 
  -7   8   1      168.22      169.76      3.19 o 
  -6   8   1       67.39       70.39      1.99 o 
  -5   8   1       10.47       11.55      1.24 o 
  -4   8   1      221.04      241.28      2.68 o 
  -3   8   1       25.77       34.15      0.62 o 
  -2   8   1     2868.64     2924.02     31.29 o 
  -1   8   1     1603.09     1580.03     13.75 o 
   0   8   1      166.68      126.04      1.28 o 
   1   8   1       35.25       43.57      0.49 o 
   2   8   1       98.34       99.53      0.76 o 
   3   8   1     1040.48     1104.77      7.26 o 
   4   8   1       18.41       22.33      0.74 o 
   5   8   1        5.38        6.07      1.15 o 
   6   8   1       29.38       32.12      1.98 o 
   7   8   1      167.99      168.53      2.98 o 
   8   8   1        1.73        1.99      1.22 o 
   9   8   1        0.36        0.63      1.31 o 
  -9   9   1       11.27       11.34      2.80 o 
  -8   9   1        4.97        2.39      1.32 o 
  -7   9   1        6.90        2.82      1.47 o 
  -6   9   1       22.45       17.71      1.61 o 
  -5   9   1      245.94      223.06      2.25 o 
  -4   9   1       41.39       58.87      0.93 o 
  -3   9   1      632.47      709.07      7.34 o 
  -2   9   1     3657.62     3916.43     28.47 o 
  -1   9   1       40.14       51.99      0.90 o 
   0   9   1     1657.87     1747.61      7.92 o 
   1   9   1      300.88      303.16      2.41 o 
   2   9   1       67.58       83.64      1.00 o 
   3   9   1     2228.11     2190.59     15.59 o 
   4   9   1      530.32      575.83      5.99 o 
   5   9   1       44.14       36.88      1.77 o 
   6   9   1       30.98       39.76      2.42 o 
   7   9   1       17.62       17.61      2.97 o 
   8   9   1       43.56       41.04      2.70 o 
   9   9   1       46.10       31.97      6.00 o 
  -9  10   1       18.60       19.65      6.04 o 
  -8  10   1      336.05      332.66      6.24 o 
  -7  10   1        2.51        3.54      1.04 o 
  -6  10   1      190.38      184.79      3.63 o 
  -5  10   1       21.98       19.01      1.51 o 
  -4  10   1      920.96      893.33      8.78 o 
  -3  10   1      395.32      411.71      2.12 o 
  -2  10   1      278.13      318.57      2.50 o 
  -1  10   1      760.26      803.55      7.32 o 
   0  10   1        0.41        0.44      0.25 o 
   1  10   1      211.26      208.94      1.84 o 
   2  10   1       53.34       62.37      0.88 o 
   3  10   1      275.41      266.69      1.23 o 
   4  10   1      414.63      429.11      4.87 o 
   5  10   1      376.63      365.71      5.20 o 
   6  10   1      124.56      123.96      2.75 o 
   7  10   1      239.88      245.95      5.57 o 
   8  10   1        0.01        1.15      0.87 o 
   9  10   1       25.62       18.39      7.51 o 
  -9  11   1        0.59        2.67      1.65 o 
  -8  11   1       45.62       47.87      4.11 o 
  -7  11   1        8.89        7.87      2.25 o 
  -6  11   1      436.57      410.56      5.44 o 
  -5  11   1        6.54        5.80      1.09 o 
  -4  11   1     1185.38     1192.43      9.37 o 
  -3  11   1       13.86       15.10      1.28 o 
  -2  11   1     1667.03     1708.94     12.62 o 
  -1  11   1       90.54       89.88      1.31 o 
   0  11   1      889.63      903.85      7.51 o 
   1  11   1     1260.94     1345.19      8.66 o 
   2  11   1        0.25        0.43      0.25 o 
   3  11   1       18.15       13.24      0.93 o 
   4  11   1       69.20       69.49      1.00 o 
   5  11   1        6.02        7.16      1.61 o 
   6  11   1      965.05      992.46     12.11 o 
   7  11   1       38.29       36.12      2.55 o 
   8  11   1        7.21        6.24      1.74 o 
   9  11   1       44.19       31.67     12.91 o 
  -8  12   1       46.44       40.86      7.44 o 
  -7  12   1      442.80      438.70      7.44 o 
  -6  12   1       19.24       12.67      1.95 o 
  -5  12   1        0.85        1.13      0.55 o 
  -4  12   1        2.50        2.36      0.52 o 
  -3  12   1      484.04      421.84      5.26 o 
  -2  12   1      480.24      526.34      5.08 o 
  -1  12   1      635.63      631.93      4.09 o 
   0  12   1      130.45      139.60      1.34 o 
   1  12   1      356.25      361.15      2.00 o 
   2  12   1      250.83      278.33      1.83 o 
   3  12   1       12.34       10.30      0.76 o 
   4  12   1     1269.42     1310.81     11.74 o 
   5  12   1       14.69       17.65      2.92 o 
   6  12   1        0.80        1.12      0.68 o 
   7  12   1      166.54      185.58      4.69 o 
   8  12   1      173.97      178.59      4.86 o 
  -8  13   1      264.27      293.53      7.38 o 
  -7  13   1       13.73       13.35      2.29 o 
  -6  13   1       30.10       28.59      2.44 o 
  -5  13   1     2113.00     2202.19     53.97 o 
  -4  13   1      158.89      166.37      3.37 o 
  -3  13   1      166.95      179.37      2.61 o 
  -2  13   1      323.19      342.44      4.26 o 
  -1  13   1       42.06       36.46      1.15 o 
   0  13   1      322.02      309.01      1.77 o 
   1  13   1      346.75      352.64      1.95 o 
   2  13   1      228.92      240.82      2.68 o 
   3  13   1        4.64        5.73      0.74 o 
   4  13   1       60.72       62.19      1.01 o 
   5  13   1      381.82      386.90      5.44 o 
   6  13   1       32.26       32.88      4.63 o 
   7  13   1      849.77      867.15     14.66 o 
   8  13   1        0.48        0.63      1.60 o 
  -8  14   1        9.10        8.76      2.81 o 
  -7  14   1        1.75        1.04      1.49 o 
  -6  14   1       62.76       65.84      3.26 o 
  -5  14   1      171.63      154.27      4.47 o 
  -4  14   1        0.02        0.40      0.89 o 
  -3  14   1      140.22      144.99      1.96 o 
  -2  14   1      150.58      137.55      2.02 o 
  -1  14   1      201.02      161.86      2.13 o 
   0  14   1      594.02      596.93      5.94 o 
   1  14   1      187.97      180.07      1.89 o 
   2  14   1      628.01      679.64      5.74 o 
   3  14   1     1354.78     1297.60     12.36 o 
   4  14   1     1284.90     1298.52     12.33 o 
   5  14   1      756.77      787.59     11.58 o 
   6  14   1      412.91      420.95      6.83 o 
   7  14   1      348.75      374.91     10.05 o 
   8  14   1       23.39       20.08      4.57 o 
  -8  15   1        0.24        2.17      1.89 o 
  -7  15   1      334.60      330.74      8.24 o 
  -6  15   1       11.57        9.15      2.87 o 
  -5  15   1      700.80      735.50     15.08 o 
  -4  15   1     3222.72     3257.19     46.93 o 
  -3  15   1      664.67      662.74      8.56 o 
  -2  15   1      594.14      592.73      6.08 o 
  -1  15   1        1.39        0.65      0.32 o 
   0  15   1      154.91      149.07      1.66 o 
   1  15   1       18.83       20.31      0.84 o 
   2  15   1        1.37        1.14      0.61 o 
   3  15   1      922.14      885.18      9.79 o 
   4  15   1      369.17      358.71      5.08 o 
   5  15   1       62.81       65.71      2.35 o 
   6  15   1      467.68      498.07      7.94 o 
   7  15   1      388.24      411.83      9.05 o 
   8  15   1       95.39      102.88      7.22 o 
  -8  16   1       38.22       40.75      5.41 o 
  -7  16   1        0.01        0.51      2.12 o 
  -6  16   1      200.60      196.29      5.70 o 
  -5  16   1     1144.41     1138.43     21.71 o 
  -4  16   1      680.51      687.89     12.69 o 
  -3  16   1       51.38       48.76      1.65 o 
  -2  16   1      859.91      837.11     10.41 o 
  -1  16   1       21.31       20.51      0.50 o 
   0  16   1       50.33       61.71      1.17 o 
   1  16   1      682.91      624.50      6.97 o 
   2  16   1     2072.95     2057.86     22.68 o 
   3  16   1     1169.86     1128.41     12.72 o 
   4  16   1      626.05      609.67      8.13 o 
   5  16   1       64.71       59.07      3.34 o 
   6  16   1      214.59      217.67      8.80 o 
   7  16   1       12.43        9.82      2.63 o 
   8  16   1        1.09        2.12      1.77 o 
  -7  17   1        6.18        4.09      2.46 o 
  -6  17   1       13.07       10.54      2.34 o 
  -5  17   1      287.83      291.06     14.29 o 
  -4  17   1        0.17        0.73      0.94 o 
  -3  17   1      125.76      114.04      3.03 o 
  -2  17   1     3724.82     3614.15     32.45 o 
  -1  17   1      720.46      714.49      6.78 o 
   0  17   1     1709.10     1685.84     25.64 o 
   1  17   1        8.29        5.49      1.18 o 
   2  17   1      613.72      591.87      9.68 o 
   3  17   1       42.70       36.81      2.59 o 
   4  17   1      465.78      463.91      5.57 o 
   5  17   1      141.00      142.67      5.14 o 
   6  17   1       97.65       94.28      3.64 o 
   7  17   1       55.18       47.87      8.66 o 
  -7  18   1        0.04        0.61      1.29 o 
  -6  18   1      113.32      127.16      4.09 o 
  -5  18   1      137.96      132.05      4.73 o 
  -4  18   1        6.28        7.47      1.93 o 
  -3  18   1        6.72        9.63      2.21 o 
  -2  18   1       56.31       63.79      2.70 o 
  -1  18   1     1066.19      984.85     10.90 o 
   0  18   1      153.41      149.53      1.56 o 
   1  18   1      821.77      801.48     12.74 o 
   2  18   1       23.55       25.42      2.68 o 
   3  18   1      876.55      884.92      8.12 o 
   4  18   1      299.78      278.38      7.94 o 
   5  18   1        1.58        0.83      1.22 o 
   6  18   1      225.76      223.03      5.78 o 
   7  18   1      130.80      137.83      5.63 o 
  -7  19   1        1.07        1.54      1.45 o 
  -6  19   1       60.78       54.52      3.78 o 
  -5  19   1        1.10        2.45      1.63 o 
  -4  19   1      164.42      145.84      3.94 o 
  -3  19   1       17.92       13.90      2.64 o 
  -2  19   1       17.96       13.96      2.84 o 
  -1  19   1       34.88       26.45      4.12 o 
   0  19   1        0.36        1.67      0.75 o 
   1  19   1      106.13       92.59      2.30 o 
   2  19   1      669.03      684.23     15.20 o 
   3  19   1      369.16      318.90      7.28 o 
   4  19   1       69.97       77.48      3.10 o 
   5  19   1       91.87       92.61      3.06 o 
   6  19   1       77.01       70.50      3.74 o 
   7  19   1        0.00        2.00      1.55 o 
  -6  20   1       55.49       62.93      4.88 o 
  -5  20   1       15.31        8.08      1.84 o 
  -4  20   1       40.64       35.21      4.45 o 
  -3  20   1        0.01        1.19      0.87 o 
  -2  20   1       70.01       61.33      2.38 o 
  -1  20   1       19.42       14.15      2.65 o 
   0  20   1        4.85        2.95      1.73 o 
   1  20   1      245.70      256.85      4.41 o 
   2  20   1      193.26      163.59      2.88 o 
   3  20   1      223.66      218.05      5.24 o 
   4  20   1      175.58      175.24      8.82 o 
   5  20   1       54.72       51.08      4.84 o 
   6  20   1       90.12       79.79      4.39 o 
  -6  21   1       30.48       22.82      6.97 o 
  -5  21   1        0.09        1.14      1.16 o 
  -4  21   1        3.77        5.09      2.15 o 
  -3  21   1      118.64      119.40      3.50 o 
  -2  21   1       85.89       83.98      3.64 o 
  -1  21   1       35.81       30.55      3.22 o 
   0  21   1       19.33       17.90      3.84 o 
   1  21   1       99.97       95.77      3.65 o 
   2  21   1      285.60      273.02      5.59 o 
   3  21   1      197.17      182.72      4.67 o 
   4  21   1        2.22        2.48      1.17 o 
   5  21   1        3.50        3.06      1.69 o 
   6  21   1      301.22      350.49      8.51 o 
  -5  22   1       10.75       12.44      3.37 o 
  -4  22   1      324.81      358.38      8.05 o 
  -3  22   1       74.43       74.90      3.08 o 
  -2  22   1       12.35        5.17      2.29 o 
  -1  22   1       16.98       20.93      4.53 o 
   0  22   1       31.17       24.68      6.34 o 
   1  22   1       24.76       26.04      7.83 o 
   2  22   1       11.76       11.96      4.42 o 
   3  22   1       30.47       27.70      4.23 o 
   4  22   1       38.27       32.94      5.14 o 
   5  22   1        1.00        1.37      0.89 o 
  -5  23   1        2.72        4.32      1.70 o 
  -4  23   1        4.63        3.98      1.58 o 
  -3  23   1        5.91        5.96      2.02 o 
  -2  23   1        0.03       -1.95      1.95 o 
  -1  23   1      111.64      108.54      8.85 o 
   0  23   1      403.76      426.75     10.73 o 
   1  23   1       34.57       28.53      9.34 o 
   2  23   1        1.24        0.00      1.63 o 
   3  23   1      153.83      154.09     19.42 o 
   4  23   1       69.70       67.67     14.64 o 
   5  23   1       31.17       32.00      2.88 o 
  -4  24   1        1.23        2.48      2.57 o 
  -3  24   1       95.91      112.08      8.08 o 
  -2  24   1        0.02        2.41      1.36 o 
  -1  24   1      133.37      147.56     12.02 o 
   0  24   1      139.98      165.21      5.92 o 
   1  24   1      155.15      165.14      5.82 o 
   2  24   1      175.38      203.25      7.71 o 
   3  24   1       66.99       66.77     14.42 o 
   4  24   1       53.39       49.51     14.49 o 
  -3  25   1       24.67       18.33     13.37 o 
  -2  25   1      344.27      380.24     11.27 o 
  -1  25   1        0.61        2.86      3.07 o 
   0  25   1        1.10        4.26      3.58 o 
   1  25   1       10.32        2.45      1.96 o 
   2  25   1      124.61      144.22     15.35 o 
   3  25   1       17.90       10.27      6.89 o 
  -2  26   1        0.67        2.33      1.73 o 
  -1  26   1       26.21       37.48      9.48 o 
   0  26   1       43.28       42.02      8.01 o 
   1  26   1      234.46      260.53     18.30 o 
   2  26   1       60.83       61.23      7.38 o 
 -10   0   2        7.02        4.78      2.02 o 
  -9   0   2        8.09        6.00      2.63 o 
  -8   0   2      211.82      216.53      7.82 o 
  -7   0   2        0.23        0.91      1.56 o 
  -6   0   2      199.25      197.83      3.30 o 
  -5   0   2      472.32      425.61      2.69 o 
  -4   0   2     4278.01     4274.13     73.94 o 
  -3   0   2      408.24      408.12      4.26 o 
  -2   0   2     1036.57     1035.88     11.55 o 
   0   0   2      187.33      190.11      1.97 o 
   1   0   2      501.16      491.64      4.36 o 
   3   0   2      565.42      598.25      6.19 o 
   4   0   2     4012.56     4054.30     38.00 o 
   5   0   2       86.88       86.93      2.04 o 
   6   0   2       14.39       15.10      1.36 o 
   7   0   2       14.66       15.59      5.76 o 
   8   0   2     1071.78     1118.38     18.73 o 
   9   0   2       26.05       20.74      5.32 o 
 -10   1   2      229.93      242.65      5.11 o 
  -9   1   2       72.79       73.37      2.73 o 
  -8   1   2        0.18        0.97      1.15 o 
  -7   1   2      758.74      772.24      6.27 o 
  -6   1   2      186.21      192.00      2.35 o 
  -5   1   2      552.41      549.74      4.30 o 
  -4   1   2      656.18      680.75     11.41 o 
  -3   1   2       35.50       44.93      0.84 o 
  -2   1   2      207.69      160.75      1.26 o 
   1   1   2      558.21      506.82      5.80 o 
   3   1   2     5087.57     5188.75     33.22 o 
   4   1   2      503.75      574.64      5.75 o 
   5   1   2      121.04       97.45      1.46 o 
   6   1   2       97.48      108.10      1.34 o 
   7   1   2      106.76      108.61      3.16 o 
   8   1   2      103.56      104.70      3.27 o 
   9   1   2      142.59      146.63      4.68 o 
 -10   2   2        0.51        3.42      0.94 o 
  -9   2   2        1.07        2.53      1.01 o 
  -8   2   2        3.14        2.65      1.37 o 
  -7   2   2      284.68      281.24      5.23 o 
  -6   2   2      212.99      242.40      3.17 o 
  -5   2   2        2.67        6.13      0.73 o 
  -4   2   2      212.44      204.36      2.10 o 
  -3   2   2     4859.43     4751.51     20.34 o 
  -2   2   2       21.95       22.85      0.57 o 
   0   2   2      632.62      584.32      4.17 o 
   1   2   2     1880.27     1657.90      6.12 o 
   3   2   2     1032.80     1035.28     13.36 o 
   4   2   2      113.38      108.55      1.93 o 
   5   2   2        0.04        1.34      0.62 o 
   6   2   2      124.23      125.39      2.08 o 
   7   2   2      180.58      180.07      4.68 o 
   8   2   2        0.33        2.14      1.44 o 
   9   2   2        0.50        1.70      1.59 o 
 -10   3   2      137.89      146.68      4.12 o 
  -9   3   2       20.49       18.68      3.61 o 
  -8   3   2       43.90       41.83      3.02 o 
  -7   3   2        0.00       -0.34      1.29 o 
  -6   3   2       38.82       31.33      1.54 o 
  -5   3   2       81.31       89.13      2.05 o 
  -4   3   2      100.58       85.00      1.13 o 
  -3   3   2     1010.68     1023.26      9.41 o 
  -2   3   2     1281.80     1244.80      7.39 o 
  -1   3   2      430.91      396.72      2.99 o 
   0   3   2      807.83      703.89      4.39 o 
   1   3   2     1484.49     1417.68     10.03 o 
   2   3   2      343.38      344.98      3.15 o 
   3   3   2      387.00      378.94      3.49 o 
   4   3   2       32.66       35.17      1.60 o 
   5   3   2      881.63      967.58     11.01 o 
   6   3   2      481.54      513.32      6.93 o 
   7   3   2      138.11      143.43      3.05 o 
   8   3   2       13.80       15.35      2.50 o 
   9   3   2       77.41       81.05      3.71 o 
 -10   4   2        8.88        7.25      2.15 o 
  -9   4   2       45.02       51.06      3.49 o 
  -8   4   2       23.27       16.37      3.54 o 
  -7   4   2      457.54      478.78      7.89 o 
  -6   4   2      331.24      330.28      3.85 o 
  -5   4   2       15.14       23.87      1.10 o 
  -4   4   2      560.22      662.14      6.33 o 
  -3   4   2     4585.72     4720.76     39.82 o 
  -2   4   2     4230.42     4084.16     24.13 o 
  -1   4   2      109.50      125.45      1.81 o 
   0   4   2     2296.24     2064.72     14.72 o 
   1   4   2       16.20       14.46      0.39 o 
   2   4   2     1380.01     1331.85      6.70 o 
   3   4   2      248.41      234.45      2.34 o 
   4   4   2     1780.94     1867.00     25.72 o 
   5   4   2      415.35      416.91      6.10 o 
   6   4   2       34.99       36.05      3.17 o 
   7   4   2       45.20       49.28      2.73 o 
   8   4   2      284.70      289.06      5.57 o 
   9   4   2        9.74       10.06      2.58 o 
  -9   5   2        0.60        1.57      1.02 o 
  -8   5   2      129.43      135.51      3.66 o 
  -7   5   2       31.89       29.58      2.20 o 
  -6   5   2       62.03       62.85      1.04 o 
  -5   5   2      213.58      216.11      2.74 o 
  -4   5   2      323.60      301.22      2.69 o 
  -3   5   2       37.07       52.34      0.75 o 
  -2   5   2      294.40      312.99      2.19 o 
  -1   5   2      716.48      701.24      5.72 o 
   0   5   2      851.55      769.20      4.82 o 
   1   5   2      124.95      102.26      1.33 o 
   2   5   2     1858.31     1825.95      8.88 o 
   3   5   2     1816.81     1834.86     14.39 o 
   4   5   2       44.35       36.47      1.42 o 
   5   5   2      701.60      761.34      9.87 o 
   6   5   2       27.63       34.15      3.04 o 
   7   5   2       12.14       11.34      1.75 o 
   8   5   2        2.42        1.07      1.60 o 
   9   5   2       21.39       17.36      3.32 o 
  -9   6   2       41.78       38.05      3.12 o 
  -8   6   2      190.26      194.92      4.49 o 
  -7   6   2       51.27       48.24      2.06 o 
  -6   6   2      324.42      329.04      4.20 o 
  -5   6   2       56.14       66.91      1.31 o 
  -4   6   2      134.87      133.70      1.68 o 
  -3   6   2      208.51      258.70      2.39 o 
  -2   6   2     7361.55     7294.11     45.52 o 
  -1   6   2      940.01      904.98      9.54 o 
   0   6   2       83.17       84.31      1.09 o 
   1   6   2       84.75       83.47      1.11 o 
   2   6   2       11.03       15.32      0.46 o 
   3   6   2      634.78      619.81      6.19 o 
   4   6   2       90.75       95.76      2.07 o 
   5   6   2      261.95      240.26      2.50 o 
   6   6   2      126.62      137.91      2.45 o 
   7   6   2       17.03       16.19      2.36 o 
   8   6   2       79.49       82.09      3.25 o 
   9   6   2        1.55        2.62      1.65 o 
  -9   7   2       33.22       29.46      3.82 o 
  -8   7   2       91.06       93.40      2.81 o 
  -7   7   2       89.20       81.96      3.45 o 
  -6   7   2       77.85       81.12      3.26 o 
  -5   7   2       84.77       72.48      1.41 o 
  -4   7   2      108.68      105.76      1.42 o 
  -3   7   2      202.20      207.06      1.90 o 
  -2   7   2       87.09       79.89      0.62 o 
  -1   7   2     1482.00     1463.87      8.76 o 
   0   7   2      307.62      304.86      2.07 o 
   1   7   2      202.21      198.54      1.94 o 
   2   7   2        6.72        9.94      0.67 o 
   3   7   2       17.91       14.67      1.12 o 
   4   7   2        1.02        3.99      1.00 o 
   5   7   2       52.09       52.26      2.23 o 
   6   7   2      181.83      202.48      3.09 o 
   7   7   2       23.84       24.79      1.86 o 
   8   7   2       11.80        7.31      1.80 o 
   9   7   2       87.71       88.33      4.14 o 
  -9   8   2        8.93        8.44      2.28 o 
  -8   8   2       26.40       21.03      3.77 o 
  -7   8   2        0.99        2.59      0.87 o 
  -6   8   2        3.84        4.85      1.18 o 
  -5   8   2        7.46        8.16      0.89 o 
  -4   8   2      400.82      426.47      2.54 o 
  -3   8   2     1225.01     1318.47      9.24 o 
  -2   8   2      706.83      719.74      6.76 o 
  -1   8   2     3746.12     3967.21     22.02 o 
   0   8   2     2168.23     2130.73     15.51 o 
   1   8   2     5519.28     5518.93     49.43 o 
   2   8   2      865.55      863.54      7.62 o 
   3   8   2      769.54      755.17      8.30 o 
   4   8   2      162.87      178.25      3.72 o 
   5   8   2        0.19        0.60      0.83 o 
   6   8   2        0.28        1.21      0.68 o 
   7   8   2       11.80        8.93      1.31 o 
   8   8   2        0.32        1.16      0.98 o 
   9   8   2       25.32       22.60      5.28 o 
  -9   9   2        1.91        0.66      1.12 o 
  -8   9   2      241.66      232.34      4.81 o 
  -7   9   2      382.23      355.35      5.27 o 
  -6   9   2       46.80       46.23      1.78 o 
  -5   9   2        8.52        7.07      0.86 o 
  -4   9   2       44.99       48.74      1.29 o 
  -3   9   2      190.33      179.68      1.68 o 
  -2   9   2      124.65      142.41      1.73 o 
  -1   9   2       22.04       27.02      1.03 o 
   1   9   2     3435.21     3712.49     23.28 o 
   2   9   2      195.10      191.88      2.14 o 
   3   9   2     1409.73     1455.30     14.13 o 
   4   9   2      255.50      253.61      2.94 o 
   5   9   2      341.88      382.19      5.88 o 
   6   9   2       25.22       30.29      1.56 o 
   7   9   2      169.43      166.32      2.93 o 
   8   9   2       15.50       12.51      3.08 o 
   9   9   2       30.44       22.25      6.05 o 
  -9  10   2       63.54       69.29      8.42 o 
  -8  10   2       27.82       24.55      2.71 o 
  -7  10   2       25.62       24.66      2.20 o 
  -6  10   2      200.84      197.50      4.02 o 
  -5  10   2        0.78        0.61      0.33 o 
  -4  10   2      242.98      273.25      2.90 o 
  -3  10   2      237.97      254.19      1.85 o 
  -2  10   2        3.45       10.01      0.70 o 
  -1  10   2       24.52       25.49      0.95 o 
   0  10   2     2216.19     2461.35     19.89 o 
   1  10   2     2811.14     2952.80     19.63 o 
   2  10   2       71.43       73.32      1.34 o 
   3  10   2      555.42      587.13      5.42 o 
   4  10   2      382.58      384.49      3.96 o 
   5  10   2       33.11       24.82      3.39 o 
   6  10   2      552.48      574.82      8.09 o 
   7  10   2      156.60      162.00      3.96 o 
   8  10   2       70.45       67.44      3.38 o 
   9  10   2       24.20       18.28      5.62 o 
  -9  11   2       48.17       33.72      9.67 o 
  -8  11   2       16.13       15.52      3.58 o 
  -7  11   2      224.23      234.84      3.97 o 
  -6  11   2      510.61      488.91      8.38 o 
  -5  11   2      560.24      549.59      6.29 o 
  -4  11   2      425.77      454.52      4.57 o 
  -3  11   2      251.68      253.00      2.84 o 
  -2  11   2      190.03      206.32      2.81 o 
  -1  11   2        4.91       13.66      1.01 o 
   0  11   2     1629.38     1717.61     10.67 o 
   1  11   2        0.01        4.52      0.72 o 
   2  11   2       18.28       14.33      0.74 o 
   3  11   2      593.95      647.38      6.43 o 
   4  11   2     1554.66     1603.24     13.18 o 
   5  11   2      288.76      294.27      6.38 o 
   6  11   2      247.43      256.79      6.23 o 
   7  11   2        0.79        0.81      0.96 o 
   8  11   2       16.18       14.36      4.58 o 
   9  11   2       22.79       14.71      8.67 o 
  -8  12   2      105.77      106.31     10.48 o 
  -7  12   2      203.13      195.25      4.68 o 
  -6  12   2      483.58      504.50      5.26 o 
  -5  12   2      124.53      116.76      1.89 o 
  -4  12   2       96.13       79.36      2.48 o 
  -3  12   2      210.99      185.25      3.68 o 
  -2  12   2      301.47      291.22      4.23 o 
  -1  12   2       30.56       27.29      0.83 o 
   0  12   2        7.34        8.53      1.10 o 
   1  12   2      245.83      228.37      2.55 o 
   2  12   2        0.58        1.19      0.40 o 
   3  12   2        1.44        2.29      0.44 o 
   4  12   2       64.72       66.50      1.12 o 
   5  12   2        5.83        5.80      0.94 o 
   6  12   2      433.80      430.85      4.43 o 
   7  12   2        9.27        8.52      2.33 o 
   8  12   2        0.03        1.58      1.16 o 
  -8  13   2        0.19        1.43      1.36 o 
  -7  13   2       24.56       16.31      3.32 o 
  -6  13   2       93.49      100.00      8.50 o 
  -5  13   2       78.35       68.38      1.62 o 
  -4  13   2        0.01        0.29      0.77 o 
  -3  13   2      154.63      139.82      2.20 o 
  -2  13   2      148.45      153.74      2.48 o 
  -1  13   2       50.20       45.66      0.96 o 
   0  13   2     1448.48     1596.30     10.02 o 
   1  13   2      568.80      585.19      3.43 o 
   2  13   2       17.96       11.30      0.93 o 
   3  13   2      333.28      359.68      4.06 o 
   4  13   2       74.72       80.17      1.57 o 
   5  13   2      184.62      185.79      3.01 o 
   6  13   2      237.65      245.53      6.36 o 
   7  13   2      305.44      310.14      6.14 o 
   8  13   2      347.13      363.89     10.35 o 
  -8  14   2       22.40       19.12      4.41 o 
  -7  14   2      188.66      196.55      6.42 o 
  -6  14   2      809.82      765.29     15.08 o 
  -5  14   2       55.31       55.05      2.00 o 
  -4  14   2      303.77      287.96      3.88 o 
  -3  14   2       74.08       74.61      1.40 o 
  -2  14   2       34.01       41.40      1.94 o 
  -1  14   2      404.41      417.12      5.31 o 
   0  14   2     1068.30     1078.22     11.55 o 
   1  14   2       68.62       61.10      1.11 o 
   2  14   2      231.25      208.67      2.40 o 
   3  14   2      256.64      267.39      3.16 o 
   4  14   2       28.83       26.41      1.44 o 
   5  14   2      192.87      205.18      6.47 o 
   6  14   2      960.25      973.64     13.95 o 
   7  14   2      270.04      256.16      8.57 o 
   8  14   2        2.91        6.61      2.62 o 
  -8  15   2        0.19        4.39      4.72 o 
  -7  15   2       97.82      101.22      4.45 o 
  -6  15   2      108.23      113.54      4.17 o 
  -5  15   2      154.58      152.73      3.95 o 
  -4  15   2      480.29      484.18      6.63 o 
  -3  15   2      684.54      689.92      6.98 o 
  -2  15   2     2858.22     2681.66     18.30 o 
  -1  15   2      248.40      225.46      2.51 o 
   0  15   2      210.99      188.07      1.84 o 
   1  15   2       85.18       80.25      1.43 o 
   2  15   2      683.70      689.28      7.62 o 
   3  15   2       80.27       78.34      1.37 o 
   4  15   2      255.80      236.40      5.41 o 
   5  15   2      121.66      115.14      2.53 o 
   6  15   2       91.93       90.80      3.90 o 
   7  15   2      113.81      118.27      4.74 o 
   8  15   2      150.92      150.03      5.04 o 
  -8  16   2      123.80      130.81      4.57 o 
  -7  16   2       62.14       54.55      8.25 o 
  -6  16   2        3.52        3.62      1.63 o 
  -5  16   2      154.23      149.80      4.06 o 
  -4  16   2      460.01      452.15      6.51 o 
  -3  16   2      645.12      638.76      9.14 o 
  -2  16   2     2728.61     2637.74     30.06 o 
  -1  16   2      513.02      545.45      7.85 o 
   0  16   2      638.90      607.41      5.88 o 
   1  16   2        0.98        1.14      0.58 o 
   2  16   2        2.23        1.58      0.47 o 
   3  16   2     1164.00     1160.65     13.18 o 
   4  16   2      324.04      316.25      5.00 o 
   5  16   2      107.17      116.31      4.96 o 
   6  16   2        3.11        2.42      1.41 o 
   7  16   2        3.60        4.70      1.41 o 
  -7  17   2       69.89       79.18      4.34 o 
  -6  17   2       14.70       19.04      4.45 o 
  -5  17   2       36.02       31.50      6.72 o 
  -4  17   2      331.61      321.89      5.53 o 
  -3  17   2      177.18      195.19      5.68 o 
  -2  17   2      796.22      729.34      8.01 o 
  -1  17   2        1.35        1.43      0.65 o 
   0  17   2      458.44      434.52      4.76 o 
   1  17   2      606.97      618.80      6.61 o 
   2  17   2      366.75      352.34      4.58 o 
   3  17   2        4.27        3.61      0.92 o 
   4  17   2       10.16        7.38      1.85 o 
   5  17   2       93.30       92.18      3.57 o 
   6  17   2        3.96        2.98      1.44 o 
   7  17   2       83.86       90.52      3.81 o 
  -7  18   2       10.78       10.04      2.03 o 
  -6  18   2        4.80        5.51      2.06 o 
  -5  18   2       64.72       63.74      3.31 o 
  -4  18   2      113.41      107.25      3.21 o 
  -3  18   2      550.77      527.90      7.80 o 
  -2  18   2      439.88      384.05      7.36 o 
  -1  18   2      779.00      700.52     13.21 o 
   0  18   2      144.56      150.57      1.75 o 
   1  18   2      251.27      236.11      3.81 o 
   2  18   2        9.17        3.70      1.09 o 
   3  18   2      252.71      250.59      4.03 o 
   4  18   2      343.97      338.19      8.86 o 
   5  18   2        0.29        3.22      1.49 o 
   6  18   2       44.65       48.19      4.26 o 
   7  18   2        0.95        1.90      1.61 o 
  -7  19   2        1.54        2.55      1.30 o 
  -6  19   2       28.71       20.37      4.82 o 
  -5  19   2       19.07       11.31      3.66 o 
  -4  19   2       10.62       10.23      2.37 o 
  -3  19   2      422.33      381.41      6.71 o 
  -2  19   2      105.12      123.86      5.76 o 
  -1  19   2      601.91      505.04      7.76 o 
   0  19   2       63.56       69.99      2.63 o 
   1  19   2      177.84      153.85      2.39 o 
   2  19   2      222.41      187.50      3.37 o 
   3  19   2        0.07        1.47      0.97 o 
   4  19   2       10.31       10.92      2.67 o 
   5  19   2       37.63       30.33      6.59 o 
   6  19   2       14.16        5.66      3.33 o 
  -6  20   2        2.60        1.12      1.84 o 
  -5  20   2      106.72      110.96      3.36 o 
  -4  20   2      159.89      160.15      4.34 o 
  -3  20   2      225.00      210.64      6.16 o 
  -2  20   2       18.89       22.15      3.84 o 
  -1  20   2       82.57       63.00      3.43 o 
   0  20   2      557.48      514.26     12.48 o 
   1  20   2       49.72       51.73      4.48 o 
   2  20   2        2.53        6.81      1.30 o 
   3  20   2       19.02       16.24      2.99 o 
   4  20   2      107.35      119.40      3.13 o 
   5  20   2      131.33      115.00      5.86 o 
   6  20   2       11.79       11.99      2.98 o 
  -6  21   2       31.51       23.63      7.40 o 
  -5  21   2       59.32       60.84      3.92 o 
  -4  21   2        1.33        2.72      1.61 o 
  -3  21   2      140.72      128.53      3.46 o 
  -2  21   2      231.33      219.76      5.18 o 
  -1  21   2        1.81        6.82      1.47 o 
   0  21   2       57.48       58.90      2.80 o 
   1  21   2       46.23       34.43      8.55 o 
   2  21   2      205.88      219.59      7.12 o 
   3  21   2       88.85       95.52      2.68 o 
   4  21   2        6.60        6.58      1.70 o 
   5  21   2       83.58       85.10      3.42 o 
   6  21   2       24.07       18.91      6.54 o 
  -5  22   2        4.07        4.22      1.84 o 
  -4  22   2        6.26        2.94      1.16 o 
  -3  22   2       13.75        9.57      3.11 o 
  -2  22   2       44.45       59.68      2.71 o 
  -1  22   2       16.25        9.21      2.50 o 
   0  22   2       20.35       16.18      3.94 o 
   1  22   2       19.03       23.13      7.20 o 
   2  22   2       20.05       18.57      5.42 o 
   3  22   2       14.44       11.19      4.16 o 
   4  22   2       12.60       14.64      6.36 o 
   5  22   2        4.65        4.49      1.03 o 
  -5  23   2       47.00       41.48      6.38 o 
  -4  23   2        0.39        2.51      1.13 o 
  -3  23   2       39.75       38.81      6.70 o 
  -2  23   2        2.92        2.99      2.16 o 
  -1  23   2       29.36       35.93      6.32 o 
   0  23   2       27.75       33.77      6.86 o 
   1  23   2       23.26       23.83      6.54 o 
   2  23   2       74.04       68.63      3.76 o 
   3  23   2        9.02       13.90      5.99 o 
   4  23   2      108.18       95.15     11.70 o 
   5  23   2        5.03        2.01      2.66 o 
  -4  24   2       40.53       39.72      6.32 o 
  -3  24   2        4.59        4.96      2.02 o 
  -2  24   2       89.57       91.88      6.34 o 
  -1  24   2       53.14       46.48      7.86 o 
   0  24   2       20.12       23.02      7.51 o 
   1  24   2       29.02       20.70     11.76 o 
   2  24   2       35.21       34.50      5.52 o 
   3  24   2        3.28        5.47      2.75 o 
   4  24   2      146.49      163.69     12.46 o 
  -3  25   2       73.80       93.34      6.53 o 
  -2  25   2        2.82        1.99      1.74 o 
  -1  25   2      158.28      190.22      8.58 o 
   0  25   2      438.35      523.26     14.24 o 
   1  25   2       34.84       37.47      3.69 o 
   2  25   2       13.47       10.58      4.26 o 
   3  25   2       14.85       17.48      9.30 o 
  -2  26   2       52.79       55.74      4.15 o 
  -1  26   2        0.44        2.66      1.99 o 
   0  26   2        0.09        1.46      1.54 o 
   1  26   2       46.53       49.03      6.79 o 
   2  26   2       38.35       27.52      6.72 o 
 -10   1   3       13.83       11.31      3.02 o 
  -9   1   3        0.50        1.40      1.13 o 
  -8   1   3        9.57        6.48      1.45 o 
  -7   1   3      272.98      260.57      4.67 o 
  -6   1   3       15.66       16.27      1.71 o 
  -5   1   3      388.09      428.59      5.17 o 
  -4   1   3       50.84       54.96      0.94 o 
  -3   1   3     1812.19     1797.72      9.71 o 
  -2   1   3     4091.28     3838.18     32.32 o 
  -1   1   3     1420.56     1349.28      4.93 o 
   0   1   3     1687.51     1514.76      8.02 o 
   1   1   3      362.41      317.77      4.14 o 
   2   1   3     1171.91     1091.42      6.52 o 
   3   1   3      775.85      734.76      6.35 o 
   4   1   3      976.00      995.30     20.55 o 
   5   1   3       36.38       33.23      0.69 o 
   6   1   3      126.36      123.69      2.34 o 
   7   1   3       16.74       16.95      3.01 o 
   8   1   3       22.99       19.32      3.68 o 
   9   1   3      453.98      481.51      8.81 o 
 -10   2   3       23.46       24.78      4.28 o 
  -9   2   3       12.27        9.88      1.89 o 
  -8   2   3      116.75      123.86      4.66 o 
  -7   2   3      859.11      879.82     10.87 o 
  -6   2   3      358.83      356.06      4.35 o 
  -5   2   3      430.10      493.56      3.94 o 
  -4   2   3     2515.41     2440.09     14.32 o 
  -3   2   3     9581.04     9529.76    871.95 o 
  -2   2   3     5835.84     5454.53     30.14 o 
  -1   2   3      225.25      173.30      1.27 o 
   0   2   3      273.01      267.47      2.27 o 
   2   2   3     4224.38     4054.04     17.70 o 
   3   2   3     1887.52     1829.74     13.06 o 
   4   2   3      862.01      860.60      8.38 o 
   5   2   3      560.58      581.72      6.98 o 
   6   2   3      752.39      775.54      8.16 o 
   7   2   3        2.69        2.34      1.40 o 
   8   2   3       65.34       67.58      3.71 o 
   9   2   3        1.93        1.84      1.37 o 
 -10   3   3       69.32       71.91      3.01 o 
  -9   3   3      173.62      178.85      5.58 o 
  -8   3   3        9.33        7.13      1.09 o 
  -7   3   3       98.45       97.16      2.72 o 
  -6   3   3      570.55      556.34      5.82 o 
  -5   3   3        9.98       15.52      1.07 o 
  -4   3   3      220.63      208.11      1.94 o 
  -3   3   3     1581.72     1530.85      7.08 o 
  -2   3   3       75.14       88.80      1.22 o 
  -1   3   3     1485.47     1389.73      6.97 o 
   0   3   3     1080.31      945.89      6.09 o 
   1   3   3     3923.37     3727.15     37.68 o 
   2   3   3     1166.49     1116.95      6.57 o 
   3   3   3      786.86      842.85      8.50 o 
   4   3   3     4928.52     5069.61     40.07 o 
   5   3   3      892.72      952.56     11.01 o 
   6   3   3       38.85       39.92      3.30 o 
   7   3   3        0.80        2.28      0.87 o 
   8   3   3      128.77      123.35      4.18 o 
   9   3   3      233.45      246.22      6.19 o 
 -10   4   3       84.77       82.14      4.04 o 
  -9   4   3       23.37       20.40      4.51 o 
  -8   4   3       86.66       80.75      3.08 o 
  -7   4   3        3.67        4.59      1.06 o 
  -6   4   3        1.12        0.70      0.28 o 
  -5   4   3     2122.05     2157.32     22.04 o 
  -4   4   3     1858.93     1922.61     12.10 o 
  -3   4   3       20.05       18.99      0.83 o 
  -2   4   3     2832.75     2759.66     10.58 o 
  -1   4   3       52.69       35.10      0.60 o 
   1   4   3      963.06      876.93      6.71 o 
   2   4   3      266.09      244.54      1.84 o 
   3   4   3      847.19      883.39      8.42 o 
   4   4   3     2134.64     2095.63     31.86 o 
   5   4   3      246.69      252.79      3.97 o 
   6   4   3       10.07        9.81      1.56 o 
   7   4   3      233.30      239.44      4.51 o 
   8   4   3      103.96      112.66      3.58 o 
   9   4   3      159.75      146.09      4.47 o 
  -9   5   3       43.46       45.98      3.47 o 
  -8   5   3      539.67      547.51     11.46 o 
  -7   5   3     1226.56     1255.05     15.57 o 
  -6   5   3      564.52      556.84      6.69 o 
  -5   5   3       30.74       24.06      1.42 o 
  -4   5   3      182.12      190.07      1.86 o 
  -3   5   3      224.99      261.81      2.47 o 
  -2   5   3      104.43      101.77      1.93 o 
  -1   5   3      803.29      718.13      7.69 o 
   0   5   3     2111.42     2039.12     15.82 o 
   1   5   3     3461.75     3360.89     15.55 o 
   2   5   3     1249.40     1236.83      5.77 o 
   3   5   3      500.86      490.00      4.47 o 
   4   5   3      662.57      682.59      6.35 o 
   5   5   3       74.01       71.83      1.84 o 
   6   5   3       49.75       55.29      1.94 o 
   7   5   3       39.16       40.81      2.62 o 
   8   5   3      136.19      125.03      3.75 o 
   9   5   3       12.79        7.89      2.26 o 
  -9   6   3      119.67      114.26      7.15 o 
  -8   6   3      779.68      823.89     11.65 o 
  -7   6   3        1.50        2.16      0.97 o 
  -6   6   3      396.21      431.44      5.05 o 
  -5   6   3      419.55      464.88      5.61 o 
  -4   6   3     3799.94     3912.82     19.03 o 
  -3   6   3     1965.35     2169.16     12.02 o 
  -2   6   3      170.60      158.78      1.38 o 
  -1   6   3      466.40      529.26      3.80 o 
   0   6   3       39.34       49.63      0.80 o 
   1   6   3        2.90        1.86      0.35 o 
   2   6   3      110.88      120.38      1.06 o 
   3   6   3      344.25      334.70      2.44 o 
   4   6   3      401.33      400.46      2.72 o 
   5   6   3       90.51       93.08      2.08 o 
   6   6   3      369.33      402.48      5.77 o 
   7   6   3      261.67      258.85      4.61 o 
   8   6   3       32.52       25.17      4.42 o 
   9   6   3       14.28        8.14      2.70 o 
  -9   7   3        0.03        1.81      1.04 o 
  -8   7   3       40.05       28.13      4.54 o 
  -7   7   3       39.45       49.49      1.91 o 
  -6   7   3       47.61       44.66      1.56 o 
  -5   7   3       72.98       67.58      1.80 o 
  -4   7   3       43.33       59.94      1.11 o 
  -3   7   3       61.16       48.61      0.62 o 
  -2   7   3     4300.15     4377.50     43.68 o 
  -1   7   3      348.09      357.52      2.73 o 
   0   7   3       24.29       21.68      0.47 o 
   1   7   3        0.86        0.29      0.24 o 
   2   7   3      239.68      223.45      1.87 o 
   3   7   3       43.53       34.54      0.90 o 
   4   7   3      286.51      284.33      7.19 o 
   5   7   3      296.83      323.55      4.53 o 
   6   7   3        0.43        1.38      0.85 o 
   7   7   3        0.82        2.31      0.73 o 
   8   7   3       21.41       16.11      3.58 o 
   9   7   3       37.21       34.43      5.05 o 
  -9   8   3      124.72      129.28      5.16 o 
  -8   8   3      477.78      492.40      7.12 o 
  -7   8   3       40.36       38.44      1.96 o 
  -6   8   3       42.55       43.09      1.43 o 
  -5   8   3       18.74       17.11      1.18 o 
  -4   8   3      116.91      123.14      1.67 o 
  -3   8   3      211.00      247.12      2.15 o 
  -2   8   3     5362.72     5570.09     62.53 o 
  -1   8   3      499.93      571.74      5.70 o 
   0   8   3     7662.62     7556.73     68.04 o 
   1   8   3     2163.64     2260.37     10.94 o 
   2   8   3      121.01      103.29      1.53 o 
   3   8   3      743.66      709.41      7.51 o 
   4   8   3       48.14       54.21      2.35 o 
   5   8   3      574.10      627.99      8.18 o 
   6   8   3      178.33      177.08      3.52 o 
   7   8   3       81.16       78.11      2.30 o 
   8   8   3       21.36       22.15      4.13 o 
   9   8   3       37.62       27.93      7.38 o 
  -9   9   3       22.14       19.26      5.08 o 
  -8   9   3        4.12        1.39      1.46 o 
  -7   9   3        3.00        2.29      0.97 o 
  -6   9   3     1004.86     1046.11     11.86 o 
  -5   9   3       96.25       96.87      1.55 o 
  -4   9   3       69.29       74.19      1.38 o 
  -3   9   3       15.31       14.42      0.48 o 
  -2   9   3      643.20      578.45      8.40 o 
  -1   9   3      110.57      145.44      0.92 o 
   0   9   3       37.83       50.22      0.65 o 
   1   9   3     1065.26     1140.23     11.14 o 
   2   9   3      357.19      356.52      2.90 o 
   3   9   3      383.29      399.78      3.08 o 
   4   9   3      180.00      181.33      2.26 o 
   5   9   3      528.19      547.64      9.14 o 
   6   9   3        0.14        1.23      0.65 o 
   7   9   3       21.02       17.09      2.63 o 
   8   9   3       76.78       78.14      2.92 o 
   9   9   3       63.89       66.78      6.68 o 
  -9  10   3      123.77      110.97      8.40 o 
  -8  10   3        5.20        3.12      1.22 o 
  -7  10   3        1.18        1.25      0.62 o 
  -6  10   3       16.07       12.76      1.82 o 
  -5  10   3      288.62      274.85      3.17 o 
  -4  10   3      270.82      243.76      2.57 o 
  -3  10   3        2.53        1.72      0.54 o 
  -2  10   3     1127.03     1188.55     10.75 o 
  -1  10   3       35.12       40.79      0.48 o 
   0  10   3     7041.46     7583.45     82.08 o 
   1  10   3      170.33      204.55      1.77 o 
   2  10   3      834.32      952.75      9.21 o 
   3  10   3      873.52      894.33      5.16 o 
   4  10   3        0.00        1.02      0.39 o 
   5  10   3      153.44      152.26      2.52 o 
   6  10   3       11.10        9.78      1.82 o 
   7  10   3      111.61      105.71      2.27 o 
   8  10   3        3.20        1.80      1.70 o 
   9  10   3        3.59        3.83      2.29 o 
  -9  11   3       10.87        7.43      4.53 o 
  -8  11   3       36.47       31.66      7.38 o 
  -7  11   3        4.01        6.02      1.56 o 
  -6  11   3        2.54        1.85      0.95 o 
  -5  11   3      282.94      281.36      3.68 o 
  -4  11   3      258.86      258.44      3.03 o 
  -3  11   3      343.87      356.18      4.62 o 
  -2  11   3       77.94       91.28      2.35 o 
  -1  11   3        0.30        0.12      0.23 o 
   0  11   3       67.27       59.63      1.14 o 
   1  11   3      596.74      596.43      5.09 o 
   2  11   3       69.98       68.26      1.14 o 
   3  11   3       26.06       19.00      2.18 o 
   4  11   3        9.29        9.08      0.94 o 
   5  11   3        3.71        2.97      0.85 o 
   6  11   3        7.13        9.91      1.38 o 
   7  11   3       94.26       91.58      2.76 o 
   8  11   3      223.76      228.58      5.78 o 
  -8  12   3      163.41      158.59      5.47 o 
  -7  12   3      234.31      249.07      5.69 o 
  -6  12   3      985.33     1017.72     14.09 o 
  -5  12   3      945.00      956.85     10.71 o 
  -4  12   3      770.46      745.44      8.08 o 
  -3  12   3      536.59      532.36      8.29 o 
  -2  12   3       30.60       23.59      1.38 o 
  -1  12   3      393.10      458.48      1.83 o 
   0  12   3     1231.08     1315.76      8.52 o 
   1  12   3       22.09       18.80      0.83 o 
   2  12   3        1.21        3.40      0.59 o 
   3  12   3       33.12       39.70      0.81 o 
   4  12   3       62.40       69.13      1.57 o 
   5  12   3       26.90       23.06      3.21 o 
   6  12   3       84.11       93.26      2.02 o 
   7  12   3       22.59       20.17      3.25 o 
   8  12   3       50.41       54.12      8.56 o 
  -8  13   3       79.73       70.55      3.49 o 
  -7  13   3       72.42       75.86      4.05 o 
  -6  13   3      120.05      156.90      4.73 o 
  -5  13   3       26.38       17.06      1.79 o 
  -4  13   3      350.88      354.31      5.42 o 
  -3  13   3     1036.63     1016.26     15.58 o 
  -2  13   3        3.19        2.69      1.14 o 
  -1  13   3       96.17       87.71      1.12 o 
   0  13   3       18.25       12.15      0.88 o 
   1  13   3        6.44        8.85      0.93 o 
   2  13   3       46.10       37.83      1.14 o 
   3  13   3        8.55        6.35      1.01 o 
   4  13   3       48.27       40.39      1.27 o 
   5  13   3      114.30      113.31      2.68 o 
   6  13   3        7.51        6.81      1.61 o 
   7  13   3       51.16       51.94      3.84 o 
   8  13   3       59.55       51.97      3.23 o 
  -8  14   3      121.90      117.73      4.45 o 
  -7  14   3       87.28       85.11      5.11 o 
  -6  14   3      540.05      530.73     12.52 o 
  -5  14   3      244.33      248.13      4.71 o 
  -4  14   3        0.36        0.59      0.59 o 
  -3  14   3      394.47      379.22      6.53 o 
  -2  14   3      950.96      989.11     12.53 o 
  -1  14   3      146.26      150.40      2.34 o 
   0  14   3        6.88        1.69      0.39 o 
   1  14   3        0.98        4.91      0.64 o 
   2  14   3        2.96        1.61      0.60 o 
   3  14   3       57.78       60.20      1.95 o 
   4  14   3      129.60      127.99      2.07 o 
   5  14   3       38.94       36.20      2.01 o 
   6  14   3      158.70      157.31      4.09 o 
   7  14   3        8.80        8.95      1.59 o 
   8  14   3      330.72      357.44     10.65 o 
  -8  15   3       13.26        6.06      3.41 o 
  -7  15   3       90.23       89.54      6.69 o 
  -6  15   3       26.54       19.79      6.10 o 
  -5  15   3      467.63      413.72      5.19 o 
  -4  15   3      191.47      190.67      4.54 o 
  -3  15   3     1753.99     1660.39     16.37 o 
  -2  15   3       99.72       91.74      3.26 o 
  -1  15   3       83.02       69.88      1.75 o 
   0  15   3     1352.09     1337.64     11.13 o 
   1  15   3        8.17       11.42      1.28 o 
   2  15   3       10.76       10.31      1.33 o 
   3  15   3        1.65        2.63      0.73 o 
   4  15   3     1519.51     1572.30     20.40 o 
   5  15   3       59.79       61.76      2.76 o 
   6  15   3      190.43      187.15      5.38 o 
   7  15   3      159.73      162.61      6.37 o 
   8  15   3        0.27        2.15      1.71 o 
  -8  16   3        0.01        1.03      1.49 o 
  -7  16   3      186.32      201.55      6.44 o 
  -6  16   3        0.22       -0.99      1.76 o 
  -5  16   3      484.02      500.17     10.54 o 
  -4  16   3      285.92      279.65      4.90 o 
  -3  16   3      853.06      840.06     14.13 o 
  -2  16   3     3488.56     3513.02     36.60 o 
  -1  16   3      447.91      423.75      6.52 o 
   0  16   3      293.98      243.38      3.50 o 
   1  16   3       85.49       68.58      1.30 o 
   2  16   3        4.23        2.42      0.86 o 
   3  16   3      824.67      811.34      8.15 o 
   4  16   3      250.90      252.86      4.56 o 
   5  16   3      710.70      724.38      9.79 o 
   6  16   3       40.26       41.32      4.46 o 
   7  16   3       31.91       27.59      7.07 o 
  -7  17   3        0.23        0.60      1.31 o 
  -6  17   3       15.77       12.02      2.30 o 
  -5  17   3       36.87       34.11      7.61 o 
  -4  17   3       98.90       98.54      2.67 o 
  -3  17   3      298.57      269.31      6.98 o 
  -2  17   3      300.57      299.72      5.81 o 
  -1  17   3      237.60      261.11      4.50 o 
   0  17   3     1048.60     1017.80     11.63 o 
   1  17   3      508.73      474.04      5.39 o 
   2  17   3      576.02      573.17      7.16 o 
   3  17   3     1502.85     1479.67     17.83 o 
   4  17   3       71.27       69.88      2.57 o 
   5  17   3        0.91        1.06      0.83 o 
   6  17   3      136.58      125.14      4.76 o 
   7  17   3        7.98        7.03      1.88 o 
  -7  18   3        0.00        0.94      2.09 o 
  -6  18   3       36.25       30.46      6.60 o 
  -5  18   3       84.03       86.32      5.12 o 
  -4  18   3       48.46       46.06      3.45 o 
  -3  18   3       14.69       13.99      2.63 o 
  -2  18   3        1.57        5.39      1.36 o 
  -1  18   3        0.12        0.52      0.84 o 
   0  18   3     1156.59     1235.03     15.54 o 
   1  18   3       74.99       68.34      1.86 o 
   2  18   3      449.39      439.10      5.88 o 
   3  18   3      380.86      390.78      5.77 o 
   4  18   3      487.52      506.33     10.43 o 
   5  18   3       25.31       21.42      7.40 o 
   6  18   3      396.99      411.09      9.04 o 
   7  18   3       36.87       24.75      7.44 o 
  -7  19   3       10.14        8.35      3.20 o 
  -6  19   3       23.69       23.76      5.25 o 
  -5  19   3        2.33        2.09      1.43 o 
  -4  19   3        1.90        2.24      0.94 o 
  -3  19   3      609.50      569.83     10.00 o 
  -2  19   3       72.51       76.08      2.48 o 
  -1  19   3      769.35      663.20      9.83 o 
   0  19   3      333.61      292.87      4.61 o 
   1  19   3       64.49       59.42      2.01 o 
   2  19   3      142.27      142.66      2.34 o 
   3  19   3       91.30       87.01      3.77 o 
   4  19   3       10.17        8.30      2.22 o 
   5  19   3      200.30      190.06      4.97 o 
   6  19   3       12.21       12.14      2.63 o 
  -6  20   3        3.35        3.69      2.21 o 
  -5  20   3        0.37        2.18      1.55 o 
  -4  20   3       15.02       15.89      3.35 o 
  -3  20   3       22.50       14.34      3.17 o 
  -2  20   3      624.85      571.56     10.40 o 
  -1  20   3      366.47      329.12      6.34 o 
   0  20   3        9.29        7.33      1.46 o 
   1  20   3       58.90       44.49      3.34 o 
   2  20   3        1.47        1.69      0.75 o 
   3  20   3      250.19      242.18      3.36 o 
   4  20   3        2.30        3.14      1.00 o 
   5  20   3      228.89      224.33      5.50 o 
   6  20   3       73.76       88.06      4.27 o 
  -6  21   3       15.31       14.38      4.81 o 
  -5  21   3       64.82       61.49      3.17 o 
  -4  21   3        3.04        2.57      1.73 o 
  -3  21   3        2.11        2.62      1.08 o 
  -2  21   3        3.04        3.83      1.32 o 
  -1  21   3       14.80       10.02      1.74 o 
   0  21   3        8.12        8.08      1.89 o 
   1  21   3        1.00        0.61      5.79 o 
   2  21   3       22.84       17.89      4.93 o 
   3  21   3        0.62        1.93      1.45 o 
   4  21   3       18.73       18.28      4.91 o 
   5  21   3       23.31       20.98      3.66 o 
   6  21   3       50.50       48.34      6.41 o 
  -5  22   3      158.33      169.53      5.69 o 
  -4  22   3       27.75       24.37      4.32 o 
  -3  22   3        1.12        0.94      0.94 o 
  -2  22   3      247.76      260.13      5.14 o 
  -1  22   3        6.78        6.42      1.81 o 
   0  22   3       30.72       32.91      3.97 o 
   1  22   3       11.03       13.60      3.84 o 
   2  22   3        0.01        1.96      1.33 o 
   3  22   3       31.91       29.13     13.00 o 
   4  22   3      134.02      145.20      9.71 o 
   5  22   3        2.06        0.89      1.53 o 
  -5  23   3      158.85      157.20      6.39 o 
  -4  23   3      173.81      190.33      5.37 o 
  -3  23   3        2.33        2.35      0.89 o 
  -2  23   3       55.94       53.06      4.09 o 
  -1  23   3       16.04       16.71      5.77 o 
   0  23   3        0.72        1.04      1.69 o 
   1  23   3      188.17      204.87     11.61 o 
   2  23   3      143.44      146.84     10.78 o 
   3  23   3        0.11        2.49      1.87 o 
   4  23   3       36.25       29.87     18.71 o 
  -4  24   3       82.15       97.99      4.76 o 
  -3  24   3       70.50       81.02      4.26 o 
  -2  24   3        0.00        0.63      2.11 o 
  -1  24   3       71.46       79.21      5.01 o 
   0  24   3      122.68      136.97      4.77 o 
   1  24   3       58.18       52.35      8.65 o 
   2  24   3        1.79        1.32      0.98 o 
   3  24   3       57.95       64.91      6.00 o 
  -3  25   3        1.22        0.89      1.63 o 
  -2  25   3        0.17        2.00      1.73 o 
  -1  25   3      174.75      192.14      9.70 o 
   0  25   3      188.34      205.54      7.63 o 
   1  25   3       69.18       88.99      7.80 o 
   2  25   3       57.01       63.71      9.64 o 
   3  25   3       83.96       74.89      9.72 o 
  -2  26   3       16.26       13.95      5.37 o 
  -1  26   3       35.19       41.73     11.48 o 
   0  26   3       28.63       36.65      8.35 o 
   1  26   3        0.40        2.95      1.97 o 
 -10   0   4       29.35       24.90      8.74 o 
  -9   0   4      603.17      670.76     16.38 o 
  -8   0   4      317.31      348.79     17.15 o 
  -7   0   4     1540.32     1573.61     22.20 o 
  -6   0   4      436.81      441.12      8.17 o 
  -5   0   4      372.96      400.07      7.86 o 
  -4   0   4       26.47       22.81      1.33 o 
  -3   0   4      175.27      176.10      1.51 o 
  -2   0   4     1263.41     1277.46      7.32 o 
  -1   0   4      265.80      243.89      2.45 o 
   2   0   4      381.38      371.48      4.43 o 
   3   0   4      441.78      514.72      6.40 o 
   4   0   4      327.78      417.34     14.81 o 
   5   0   4     2104.42     2212.84     36.38 o 
   6   0   4     1123.43     1191.08     13.21 o 
   7   0   4      155.33      160.78      4.26 o 
   8   0   4       12.93       16.11      3.90 o 
   9   0   4        5.07        7.26      3.07 o 
 -10   1   4      117.09      112.29      3.98 o 
  -9   1   4       69.56       69.54      3.64 o 
  -8   1   4       10.43       13.19      2.16 o 
  -7   1   4        4.98        5.11      1.16 o 
  -6   1   4      177.92      164.55      2.49 o 
  -5   1   4      431.47      446.52      4.51 o 
  -4   1   4     1865.24     1866.25     21.31 o 
  -3   1   4      201.95      195.47      1.46 o 
  -2   1   4      486.06      533.08      4.57 o 
  -1   1   4       80.87       79.31      1.10 o 
   0   1   4      428.76      426.89      3.24 o 
   2   1   4     1641.50     1548.20      7.21 o 
   3   1   4     1099.57     1140.98     14.49 o 
   5   1   4     1756.23     1849.95     18.01 o 
   6   1   4        5.70        5.60      1.09 o 
   7   1   4       93.91       88.85      2.75 o 
   8   1   4       22.66       23.73      3.96 o 
   9   1   4      239.00      231.48      5.34 o 
 -10   2   4       32.76       32.32      3.82 o 
  -9   2   4       23.92       18.04      3.25 o 
  -8   2   4      248.63      245.73      8.58 o 
  -7   2   4        5.35        4.77      1.27 o 
  -6   2   4      482.38      490.81      5.59 o 
  -5   2   4     1596.41     1555.70     23.11 o 
  -4   2   4      348.98      357.79      3.34 o 
  -3   2   4      424.26      403.07      3.50 o 
  -2   2   4       27.90       39.60      1.24 o 
  -1   2   4      241.15      273.57      1.97 o 
   0   2   4      779.05      781.90      8.96 o 
   2   2   4     2051.50     2071.94     12.26 o 
   3   2   4       58.90       60.67      0.74 o 
   4   2   4     1530.19     1631.48     12.32 o 
   5   2   4      872.87      916.22      7.82 o 
   6   2   4      157.14      163.33      2.97 o 
   7   2   4      220.38      222.55      5.02 o 
   8   2   4       72.72       63.93      3.97 o 
   9   2   4       17.63       13.62      3.24 o 
 -10   3   4        0.87        1.16      1.11 o 
  -9   3   4        0.58        1.13      1.19 o 
  -8   3   4       30.98       31.81      3.30 o 
  -7   3   4      251.02      254.87      4.01 o 
  -6   3   4      110.02      119.84      1.83 o 
  -5   3   4     2085.61     2156.04     22.46 o 
  -4   3   4      105.51       77.55      1.36 o 
  -3   3   4      176.86      164.29      1.41 o 
  -2   3   4      361.90      383.39      4.77 o 
  -1   3   4     2574.47     2420.94     10.40 o 
   0   3   4     1291.28     1231.97      7.52 o 
   1   3   4     1302.48     1171.07      7.08 o 
   2   3   4     2388.70     2335.14     10.82 o 
   3   3   4        0.27        2.67      1.06 o 
   4   3   4      340.25      394.09      2.58 o 
   5   3   4       99.83       96.49      2.01 o 
   6   3   4      378.86      402.36      5.92 o 
   7   3   4        0.00        2.64      0.90 o 
   8   3   4       70.15       81.00      4.18 o 
   9   3   4        0.02        1.62      1.39 o 
  -9   4   4      160.12      162.25      5.18 o 
  -8   4   4      158.34      159.60      3.62 o 
  -7   4   4      510.70      518.13      7.34 o 
  -6   4   4        6.36        7.18      1.18 o 
  -5   4   4      938.74      929.77      9.91 o 
  -4   4   4       61.02       61.97      1.02 o 
  -3   4   4     2104.42     2197.71     13.98 o 
  -2   4   4      570.71      568.69      4.64 o 
  -1   4   4      164.10      165.90      1.30 o 
   0   4   4       65.84       65.12      0.93 o 
   1   4   4      293.69      278.99      2.00 o 
   2   4   4        4.45        2.29      0.32 o 
   3   4   4       27.68       16.72      0.89 o 
   4   4   4       18.47       29.68      1.89 o 
   5   4   4      360.97      393.14      5.34 o 
   6   4   4        0.14        1.60      0.74 o 
   7   4   4      197.13      200.29      3.57 o 
   8   4   4       14.04       10.79      1.77 o 
   9   4   4       89.03       85.50      4.14 o 
  -9   5   4        0.44        2.02      1.29 o 
  -8   5   4       20.65       19.97      3.13 o 
  -7   5   4      118.03      131.20      3.10 o 
  -6   5   4      845.72      895.42      7.41 o 
  -5   5   4        4.34        5.83      0.82 o 
  -4   5   4        0.12        0.80      0.41 o 
  -3   5   4      202.51      213.48      2.06 o 
  -2   5   4      420.56      329.12      3.12 o 
  -1   5   4      138.75      179.65      1.65 o 
   0   5   4      177.76      187.22      1.57 o 
   1   5   4     2643.78     2581.92     13.33 o 
   2   5   4       14.90       14.00      0.51 o 
   3   5   4       15.02       14.73      0.69 o 
   4   5   4       11.94       16.33      2.19 o 
   5   5   4       37.40       44.01      1.57 o 
   6   5   4       40.22       38.99      2.11 o 
   7   5   4       46.81       45.92      1.71 o 
   8   5   4        1.00        1.95      1.27 o 
   9   5   4       33.72       32.68      5.08 o 
  -9   6   4       10.35        7.37      2.50 o 
  -8   6   4        0.94        1.68      0.90 o 
  -7   6   4       88.77       73.26      2.71 o 
  -6   6   4      247.41      229.81      3.01 o 
  -5   6   4       75.32       69.58      1.19 o 
  -4   6   4        0.04        1.10      0.52 o 
  -3   6   4      170.56      161.74      1.76 o 
  -2   6   4     3764.09     3759.09     33.51 o 
  -1   6   4      204.67      184.97      1.39 o 
   0   6   4      131.82      142.98      1.17 o 
   1   6   4       15.29       15.53      0.54 o 
   2   6   4       10.05        9.71      0.80 o 
   3   6   4      293.21      300.67      2.92 o 
   4   6   4      727.05      733.06      6.57 o 
   5   6   4      372.13      407.38     10.06 o 
   6   6   4      142.71      143.59      2.31 o 
   7   6   4      248.33      257.27      5.41 o 
   8   6   4        0.53        1.13      0.95 o 
   9   6   4       11.54       10.93      2.55 o 
  -9   7   4       31.17       30.11      2.50 o 
  -8   7   4        0.00        2.04      0.79 o 
  -7   7   4        5.45        3.34      0.99 o 
  -6   7   4      158.71      162.05      2.47 o 
  -5   7   4        0.00        1.12      0.49 o 
  -4   7   4     1066.86     1074.28      8.67 o 
  -3   7   4       81.16       76.05      0.96 o 
  -2   7   4     1195.25     1361.08     12.71 o 
  -1   7   4       17.79        9.84      0.58 o 
   0   7   4       88.49       81.73      0.76 o 
   1   7   4       24.31       32.59      0.66 o 
   2   7   4      587.21      589.56      4.91 o 
   3   7   4      944.72      895.48     11.15 o 
   4   7   4      119.01      116.97      2.41 o 
   5   7   4       63.26       71.64      1.91 o 
   6   7   4       13.19       17.84      2.37 o 
   7   7   4       10.35        9.94      1.82 o 
   8   7   4       11.18        8.02      2.00 o 
   9   7   4        8.03        3.92      1.76 o 
  -9   8   4      112.00      102.74      5.78 o 
  -8   8   4        2.50        1.78      0.87 o 
  -7   8   4       34.94       25.01      3.23 o 
  -6   8   4       21.81       23.12      1.58 o 
  -5   8   4        8.07        8.43      1.00 o 
  -4   8   4        0.01        0.57      0.38 o 
  -3   8   4       73.41       62.06      0.95 o 
  -2   8   4     1458.15     1467.36     13.37 o 
  -1   8   4       11.84       13.27      0.82 o 
   0   8   4      395.27      453.04      3.51 o 
   1   8   4      652.81      675.72      7.49 o 
   2   8   4     1082.38     1042.89      9.61 o 
   3   8   4       29.73       27.60      1.40 o 
   4   8   4      203.71      228.72      2.76 o 
   5   8   4      220.64      236.04      4.04 o 
   6   8   4      180.61      184.26      3.51 o 
   7   8   4        0.01        1.65      0.99 o 
   8   8   4       10.14        9.46      2.09 o 
   9   8   4        1.52        2.18      1.60 o 
  -9   9   4        7.74        2.36      2.68 o 
  -8   9   4        2.73        2.08      1.19 o 
  -7   9   4        1.08        2.21      1.00 o 
  -6   9   4      174.87      180.09      2.97 o 
  -5   9   4        0.15        0.75      0.30 o 
  -4   9   4      684.88      728.24      7.31 o 
  -3   9   4       10.70        9.06      0.63 o 
  -2   9   4        1.67        0.90      0.69 o 
  -1   9   4      276.26      285.06      3.01 o 
   0   9   4       87.16       95.19      0.97 o 
   1   9   4        3.23        0.97      0.37 o 
   2   9   4     3663.77     3710.36     21.26 o 
   3   9   4     2796.86     2945.60     16.62 o 
   4   9   4       62.02       58.43      1.57 o 
   5   9   4        8.96       10.71      1.96 o 
   6   9   4       87.59       83.38      3.05 o 
   7   9   4      210.25      231.18      3.96 o 
   8   9   4        5.45        5.56      1.92 o 
   9   9   4       23.75       13.70      5.72 o 
  -9  10   4       96.68       93.88      6.47 o 
  -8  10   4       60.92       54.60      6.15 o 
  -7  10   4      112.56      109.95      2.47 o 
  -6  10   4      211.82      206.12      3.24 o 
  -5  10   4      203.67      191.30      2.74 o 
  -4  10   4     1796.29     1756.76     16.78 o 
  -3  10   4       66.78       65.84      1.02 o 
  -2  10   4      499.97      496.38      7.54 o 
  -1  10   4      772.32      864.12      9.56 o 
   0  10   4      323.14      365.70      3.26 o 
   1  10   4      432.06      502.49      4.88 o 
   2  10   4      428.65      420.81      3.80 o 
   3  10   4        3.53        8.28      0.95 o 
   4  10   4        6.65        7.92      1.15 o 
   5  10   4        0.00        1.67      1.43 o 
   6  10   4        3.65        2.45      0.95 o 
   7  10   4      136.51      135.57      3.48 o 
   8  10   4       23.97       18.04      4.57 o 
  -9  11   4       10.59        4.93      2.52 o 
  -8  11   4      106.16      101.53      5.34 o 
  -7  11   4      121.16      124.07      6.35 o 
  -6  11   4      294.97      291.61      7.93 o 
  -5  11   4      231.53      212.39      2.38 o 
  -4  11   4      327.17      298.00      4.46 o 
  -3  11   4      176.05      146.17      3.55 o 
  -2  11   4       99.63       95.96      4.58 o 
  -1  11   4       17.92       11.16      1.01 o 
   0  11   4      809.63      760.36      7.45 o 
   1  11   4        0.15        1.06      0.34 o 
   2  11   4     4085.99     4304.27     30.84 o 
   3  11   4      799.70      860.02      8.50 o 
   4  11   4       96.53      102.19      1.75 o 
   5  11   4      355.06      370.79      5.80 o 
   6  11   4      370.21      377.32      7.22 o 
   7  11   4        8.95        8.75      1.58 o 
   8  11   4      667.07      692.01     15.22 o 
  -8  12   4       10.74       13.31      3.71 o 
  -7  12   4       12.38       14.70      3.46 o 
  -6  12   4       57.75       40.77      1.97 o 
  -5  12   4       68.10       67.51      1.70 o 
  -4  12   4      115.59      116.92      2.81 o 
  -3  12   4      223.28      213.07      4.19 o 
  -2  12   4      156.60      166.24      4.32 o 
  -1  12   4       16.74       21.67      0.72 o 
   0  12   4      875.26      862.56      8.02 o 
   1  12   4      710.17      727.74      4.25 o 
   2  12   4       14.34       11.65      1.51 o 
   3  12   4      514.28      518.49      5.17 o 
   4  12   4       47.22       41.05      1.76 o 
   5  12   4      611.70      616.17      8.95 o 
   6  12   4     1060.35     1102.76     15.96 o 
   7  12   4        5.39        5.28      1.24 o 
   8  12   4       11.64        9.04      3.34 o 
  -8  13   4      149.68      153.93      5.51 o 
  -7  13   4      949.02      955.67     18.84 o 
  -6  13   4        3.42        0.26      2.36 o 
  -5  13   4      301.44      269.44      5.59 o 
  -4  13   4     2645.32     2512.69     44.78 o 
  -3  13   4      374.93      356.19      6.21 o 
  -2  13   4     1444.18     1534.81     22.48 o 
  -1  13   4       48.16       55.36      1.69 o 
   0  13   4      348.67      408.52      4.30 o 
   1  13   4      115.07      109.96      1.73 o 
   2  13   4       15.60       13.66      1.87 o 
   3  13   4       85.33       85.85      1.76 o 
   4  13   4      228.26      228.92      2.60 o 
   5  13   4      131.12      126.24      3.44 o 
   6  13   4       49.73       53.78      3.45 o 
   7  13   4      102.68      108.23      4.83 o 
   8  13   4      319.85      301.44      9.60 o 
  -8  14   4        3.02        2.48      1.92 o 
  -7  14   4      146.33      133.44      5.92 o 
  -6  14   4      117.08      101.44      4.16 o 
  -5  14   4      953.12      909.86     12.74 o 
  -4  14   4        2.61        2.30      1.06 o 
  -3  14   4       43.28       42.06      2.77 o 
  -2  14   4       91.65       83.83      2.55 o 
  -1  14   4     1052.27      986.12     13.29 o 
   0  14   4     1169.20     1141.78     11.23 o 
   1  14   4     1961.81     1952.12     17.41 o 
   2  14   4     1209.79     1253.17     11.16 o 
   3  14   4       25.44       29.79      1.24 o 
   4  14   4       41.97       36.41      3.16 o 
   5  14   4      610.29      644.29      6.26 o 
   6  14   4      202.65      211.73      3.55 o 
   7  14   4       27.74       22.81      4.45 o 
   8  14   4       38.43       31.96      9.14 o 
  -8  15   4        6.26        4.08      2.12 o 
  -7  15   4      327.73      355.60      8.53 o 
  -6  15   4      286.26      296.32      6.70 o 
  -5  15   4       28.45       25.99      3.07 o 
  -4  15   4       11.72        8.96      1.93 o 
  -3  15   4      114.81      113.68      3.09 o 
  -2  15   4     2181.56     2145.71     31.04 o 
  -1  15   4     1233.66     1189.84     18.29 o 
   0  15   4      313.18      276.23      3.17 o 
   1  15   4       10.47       12.09      1.35 o 
   2  15   4      423.27      408.91      5.34 o 
   3  15   4       12.66       12.52      2.19 o 
   4  15   4      336.32      336.90      4.66 o 
   5  15   4      279.41      280.18      7.61 o 
   6  15   4       78.51       74.89      3.60 o 
   7  15   4      204.79      210.76      5.26 o 
  -8  16   4        0.01        3.32      1.86 o 
  -7  16   4      224.06      224.47      6.62 o 
  -6  16   4       76.60       76.19      3.55 o 
  -5  16   4      299.49      277.98      6.55 o 
  -4  16   4       59.71       60.52      3.28 o 
  -3  16   4      321.60      311.22      7.47 o 
  -2  16   4      368.83      342.40      6.15 o 
  -1  16   4     1282.96     1309.84     17.51 o 
   0  16   4     2401.19     2283.02     31.19 o 
   1  16   4      214.19      226.85      3.57 o 
   2  16   4        2.80        3.60      0.87 o 
   3  16   4      196.51      205.02      3.75 o 
   4  16   4      970.10      991.91     10.44 o 
   5  16   4       16.54       11.92      2.75 o 
   6  16   4      188.60      197.99      4.66 o 
   7  16   4       39.98       44.48      5.66 o 
  -7  17   4       35.58       28.49      7.74 o 
  -6  17   4       32.60       21.36      5.59 o 
  -5  17   4        8.31        7.04      2.64 o 
  -4  17   4        0.63        0.38      1.07 o 
  -3  17   4      121.77      106.09      3.62 o 
  -2  17   4     1598.22     1556.15     19.81 o 
  -1  17   4       36.34       32.96      3.82 o 
   0  17   4       40.26       42.79      1.88 o 
   1  17   4      546.47      494.15      6.58 o 
   2  17   4      124.40      135.46      2.49 o 
   3  17   4       82.53       77.46      2.18 o 
   4  17   4       19.23       16.83      3.32 o 
   5  17   4        1.31        0.86      1.00 o 
   6  17   4        8.24        7.80      2.22 o 
   7  17   4       58.73       53.43      4.82 o 
  -7  18   4       51.65       47.39      4.61 o 
  -6  18   4       80.14      100.01      3.53 o 
  -5  18   4        0.05        1.05      1.12 o 
  -4  18   4       61.18       74.55      3.28 o 
  -3  18   4      237.35      243.25      4.49 o 
  -2  18   4        3.23        3.44      1.20 o 
  -1  18   4       70.22       41.97      2.58 o 
   0  18   4      251.08      250.59      5.86 o 
   1  18   4      469.01      437.63      5.51 o 
   2  18   4       60.45       62.60      2.77 o 
   3  18   4       94.23       94.68      2.24 o 
   4  18   4       36.64       29.41      6.12 o 
   5  18   4        8.14        8.09      2.55 o 
   6  18   4       30.51       28.56      5.40 o 
   7  18   4      167.98      170.55      5.99 o 
  -7  19   4        7.91        5.18      3.04 o 
  -6  19   4       14.23       14.10      4.22 o 
  -5  19   4        0.08        0.07      1.37 o 
  -4  19   4       21.52       17.51      3.87 o 
  -3  19   4       16.55       13.10      2.72 o 
  -2  19   4      107.90      124.60      6.76 o 
  -1  19   4      651.11      628.09      9.81 o 
   0  19   4       95.44      113.42      3.00 o 
   1  19   4      475.72      408.69      4.44 o 
   2  19   4       48.55       40.82      2.13 o 
   3  19   4      109.42      110.88      2.13 o 
   4  19   4        1.09        0.97      1.39 o 
   5  19   4       87.76       92.96      3.09 o 
   6  19   4       12.84       11.35      3.39 o 
  -6  20   4       36.01       37.79      5.22 o 
  -5  20   4       15.94       19.18      4.49 o 
  -4  20   4        0.08        2.10      1.25 o 
  -3  20   4       15.93       17.19      3.13 o 
  -2  20   4       23.92       19.61      2.98 o 
  -1  20   4      263.15      243.21      5.66 o 
   0  20   4      686.87      678.56      7.67 o 
   1  20   4      180.99      181.92      5.23 o 
   2  20   4       51.91       53.72      2.10 o 
   3  20   4      386.85      380.00      6.27 o 
   4  20   4       70.32       68.20      3.36 o 
   5  20   4        3.87        2.68      1.29 o 
   6  20   4        0.00       -0.44      1.50 o 
  -6  21   4       14.04        8.40      4.51 o 
  -5  21   4        9.72        9.46      3.37 o 
  -4  21   4       40.94       40.25      2.52 o 
  -3  21   4        4.28        4.00      1.20 o 
  -2  21   4        2.72        1.59      0.79 o 
  -1  21   4        0.07        0.07      0.99 o 
   0  21   4        7.02        9.66      2.27 o 
   1  21   4        2.99        2.09      1.26 o 
   2  21   4      278.18      253.39     13.19 o 
   3  21   4       34.06       33.83      3.87 o 
   4  21   4       10.96       12.64      3.00 o 
   5  21   4        3.94        2.77      1.76 o 
  -5  22   4      137.94      160.10      9.65 o 
  -4  22   4       32.06       18.77      5.54 o 
  -3  22   4       26.44       23.74      4.50 o 
  -2  22   4        0.53        1.60      0.97 o 
  -1  22   4        3.06        3.34      2.30 o 
   0  22   4       20.42       22.63      5.09 o 
   1  22   4       46.97       50.73      6.88 o 
   2  22   4       28.76       28.65      7.38 o 
   3  22   4        0.04        3.00      3.22 o 
   4  22   4       19.19       12.96      4.91 o 
   5  22   4       29.08       27.80      6.21 o 
  -5  23   4      287.90      323.41     10.02 o 
  -4  23   4       20.75       21.31      4.56 o 
  -3  23   4       51.56       51.41      2.45 o 
  -2  23   4       54.01       55.93      4.12 o 
  -1  23   4       11.56       10.34      2.54 o 
   0  23   4       46.89       45.83      5.05 o 
   1  23   4        6.45        3.16      2.79 o 
   2  23   4        0.65        3.53      2.62 o 
   3  23   4       93.16       85.59      7.79 o 
   4  23   4        0.00        2.49      4.11 o 
  -4  24   4      103.15      142.07      5.90 o 
  -3  24   4       29.33       25.08      4.40 o 
  -2  24   4       34.35       46.01      5.11 o 
  -1  24   4       89.45      100.08      5.15 o 
   0  24   4       29.26       25.35      8.67 o 
   1  24   4       19.38       21.89     10.84 o 
   2  24   4       58.81       82.12      3.97 o 
   3  24   4       28.71       25.54     12.09 o 
  -3  25   4        4.77        4.07      2.47 o 
  -2  25   4       49.33       63.58      7.06 o 
  -1  25   4        7.72        2.87      2.35 o 
   0  25   4       88.11       88.90      7.88 o 
   1  25   4       12.26        3.33      2.23 o 
   2  25   4        4.35        6.28      1.98 o 
  -2  26   4       56.17       56.88      4.23 o 
  -1  26   4      126.94      144.73      5.40 o 
   0  26   4       33.58       26.87      7.56 o 
   1  26   4        4.38        2.18      2.32 o 
 -10   1   5       46.80       46.41      4.65 o 
  -9   1   5       54.83       55.84      4.23 o 
  -8   1   5       88.30       90.79      2.76 o 
  -7   1   5        0.34        0.56      0.83 o 
  -6   1   5      214.34      205.20      3.06 o 
  -5   1   5      122.98      117.45      2.49 o 
  -4   1   5      481.29      505.16      5.45 o 
  -3   1   5      151.15      165.10      1.12 o 
  -2   1   5     1658.03     1611.67     11.68 o 
  -1   1   5     4055.10     3929.78     21.04 o 
   0   1   5       34.86       35.97      0.65 o 
   3   1   5      337.64      392.44      3.96 o 
   4   1   5       56.61       70.94      1.83 o 
   5   1   5        0.70        0.82      0.36 o 
   6   1   5       39.46       39.91      1.60 o 
   7   1   5       57.39       52.18      3.53 o 
   8   1   5        6.41        4.09      1.56 o 
   9   1   5       36.91       25.82      4.89 o 
 -10   2   5       49.30       56.19      3.31 o 
  -9   2   5        0.65        2.22      0.88 o 
  -8   2   5       45.78       49.67      5.84 o 
  -7   2   5      581.46      599.87      7.29 o 
  -6   2   5      363.70      357.24      5.28 o 
  -5   2   5      327.60      381.53      4.98 o 
  -4   2   5      286.88      280.54      3.11 o 
  -3   2   5     3969.60     4080.08     17.58 o 
  -2   2   5      890.37      884.31      5.26 o 
  -1   2   5       82.26       83.77      1.33 o 
   0   2   5      852.49      787.22      5.34 o 
   1   2   5       12.88       20.70      0.62 o 
   2   2   5      446.55      446.35      3.58 o 
   3   2   5     1309.21     1339.33     19.76 o 
   4   2   5     2912.42     2871.79     24.53 o 
   5   2   5       76.29       76.35      1.35 o 
   6   2   5     1149.32     1181.82     14.66 o 
   7   2   5        8.80        5.49      1.48 o 
   8   2   5      397.62      400.25      7.74 o 
   9   2   5      172.05      179.56      5.26 o 
  -9   3   5       38.55       42.27      5.80 o 
  -8   3   5      127.21      138.26      3.77 o 
  -7   3   5      139.52      130.23      2.66 o 
  -6   3   5      392.72      393.37      6.29 o 
  -5   3   5      178.78      167.58      2.52 o 
  -4   3   5        9.22       14.10      1.82 o 
  -3   3   5     3814.13     3904.70     32.79 o 
  -2   3   5       31.87       34.42      0.62 o 
  -1   3   5       82.90       93.96      1.31 o 
   0   3   5       29.15       37.86      0.72 o 
   1   3   5       82.16       89.18      1.26 o 
   2   3   5      810.43      776.01      7.03 o 
   3   3   5      990.76     1037.01      7.64 o 
   4   3   5     1471.33     1523.11     18.76 o 
   5   3   5      613.52      642.80      7.84 o 
   6   3   5       34.46       40.68      2.61 o 
   7   3   5       71.99       68.95      2.83 o 
   8   3   5        3.43        3.55      1.81 o 
   9   3   5       64.65       63.09      3.04 o 
  -9   4   5      341.05      337.96      8.34 o 
  -8   4   5      357.79      356.13      5.77 o 
  -7   4   5      556.46      593.36      8.64 o 
  -6   4   5     1155.81     1078.30      9.37 o 
  -5   4   5      145.45      157.98      2.48 o 
  -4   4   5      160.22      165.24      2.11 o 
  -3   4   5     5123.21     5306.05     42.00 o 
  -2   4   5     2613.55     2514.05     15.25 o 
  -1   4   5      829.06      813.24      5.45 o 
   0   4   5      991.99      996.09      6.57 o 
   1   4   5      630.37      613.99      6.31 o 
   2   4   5      699.56      690.51      6.25 o 
   3   4   5      117.78       93.34      1.27 o 
   4   4   5      447.78      477.20      1.92 o 
   5   4   5      169.02      178.91      3.44 o 
   6   4   5      409.01      421.53      6.98 o 
   7   4   5      106.34      106.47      3.42 o 
   8   4   5       23.04       20.17      3.86 o 
   9   4   5        2.14        1.81      1.42 o 
  -9   5   5       40.56       46.81      4.06 o 
  -8   5   5       26.10       21.25      3.87 o 
  -7   5   5       21.50       20.49      3.05 o 
  -6   5   5       32.18       28.75      2.08 o 
  -5   5   5      552.81      547.95      6.28 o 
  -4   5   5       95.79       82.49      1.51 o 
  -3   5   5     2194.13     2262.64     13.44 o 
  -2   5   5     1814.73     1900.41     11.88 o 
  -1   5   5        1.05        0.95      0.42 o 
   0   5   5     1964.32     1942.33      6.74 o 
   1   5   5      660.48      674.31      5.43 o 
   2   5   5       14.56       19.12      0.65 o 
   3   5   5       25.74       25.22      1.44 o 
   4   5   5      335.94      334.36      5.31 o 
   5   5   5       18.26       27.91      3.89 o 
   6   5   5       44.07       43.92      2.00 o 
   7   5   5       98.67      106.29      4.00 o 
   8   5   5       39.92       30.90      3.33 o 
   9   5   5       75.49       79.41      3.28 o 
  -9   6   5      287.42      275.90      6.93 o 
  -8   6   5       66.02       60.29      2.09 o 
  -7   6   5      120.73      110.24      2.69 o 
  -6   6   5      964.15      942.56      8.79 o 
  -5   6   5      666.82      659.53      7.05 o 
  -4   6   5      960.17     1079.07     11.25 o 
  -3   6   5       26.34       34.95      0.83 o 
  -2   6   5       99.47      103.20      0.84 o 
  -1   6   5      744.96      754.84      8.68 o 
   0   6   5     1769.91     1796.70     13.93 o 
   1   6   5      370.66      393.61      4.14 o 
   2   6   5      445.08      452.36      5.08 o 
   3   6   5      851.42      851.96      6.12 o 
   4   6   5      167.89      166.70      2.09 o 
   5   6   5       22.58       27.91      3.53 o 
   6   6   5       11.43       10.28      1.54 o 
   7   6   5       62.36       60.59      2.06 o 
   8   6   5       79.32       76.78      3.60 o 
   9   6   5       26.96       19.62      4.99 o 
  -9   7   5       76.83       79.18      2.69 o 
  -8   7   5        3.52        2.70      1.01 o 
  -7   7   5      162.48      177.59      3.32 o 
  -6   7   5      960.93      962.29     10.03 o 
  -5   7   5        0.04        0.41      0.61 o 
  -4   7   5      279.51      292.34      4.36 o 
  -3   7   5      186.55      205.75      2.02 o 
  -2   7   5     3614.95     3810.92     27.25 o 
  -1   7   5     2951.18     3011.61     25.73 o 
   0   7   5     2724.67     2723.14     15.66 o 
   1   7   5      269.98      236.04      2.08 o 
   2   7   5     1049.54     1118.60     10.94 o 
   3   7   5       34.04       41.36      1.13 o 
   4   7   5       34.57       44.77      1.23 o 
   5   7   5        3.32        3.56      1.27 o 
   6   7   5       11.50       12.08      2.16 o 
   7   7   5      397.78      416.86      6.71 o 
   8   7   5        3.71        3.73      1.23 o 
   9   7   5       85.50       91.41      5.13 o 
  -9   8   5       82.80       62.92     10.82 o 
  -8   8   5        5.20        5.18      1.29 o 
  -7   8   5       15.31       15.48      2.47 o 
  -6   8   5       58.57       54.80      2.63 o 
  -5   8   5       51.84       48.75      1.89 o 
  -4   8   5        1.28        0.78      0.34 o 
  -3   8   5       45.65       50.07      1.73 o 
  -2   8   5      472.66      545.09      7.74 o 
  -1   8   5     1987.09     2072.78     12.58 o 
   0   8   5     1545.70     1611.27     11.74 o 
   1   8   5      896.53     1006.27      8.92 o 
   2   8   5     2110.29     2123.87     19.25 o 
   3   8   5        1.31        6.77      0.90 o 
   4   8   5       20.02       25.03      0.96 o 
   5   8   5      330.15      335.17      4.81 o 
   6   8   5        1.22        2.28      0.95 o 
   7   8   5        1.60        2.15      0.91 o 
   8   8   5       13.04        9.92      1.96 o 
   9   8   5      158.73      173.39      8.24 o 
  -9   9   5       12.73       10.02      2.78 o 
  -8   9   5       77.28       77.53      4.76 o 
  -7   9   5      775.38      742.38     13.43 o 
  -6   9   5      216.64      225.77      3.94 o 
  -5   9   5        2.62        4.81      0.77 o 
  -4   9   5       41.72       43.00      1.50 o 
  -3   9   5       19.96       21.61      0.72 o 
  -2   9   5       34.57       28.16      0.82 o 
  -1   9   5      937.44     1053.63     12.39 o 
   0   9   5     1969.71     2160.39     14.54 o 
   1   9   5     1338.01     1255.44     12.62 o 
   2   9   5     1384.03     1409.35     10.49 o 
   3   9   5      342.40      348.42      4.02 o 
   4   9   5      119.09      126.55      3.43 o 
   5   9   5        2.63        2.14      0.87 o 
   6   9   5       19.69       16.89      2.61 o 
   7   9   5        9.21        7.31      1.80 o 
   8   9   5       17.99       18.09      3.95 o 
  -9  10   5        1.12        2.29      1.85 o 
  -8  10   5       42.55       45.80      4.66 o 
  -7  10   5       18.48       19.59      3.74 o 
  -6  10   5      164.17      155.61      2.49 o 
  -5  10   5       53.80       53.34      1.56 o 
  -4  10   5      975.73      915.45      7.76 o 
  -3  10   5      328.86      369.16      4.87 o 
  -2  10   5      447.13      412.88      3.16 o 
  -1  10   5      411.59      407.39      4.78 o 
   0  10   5      300.40      358.94      3.03 o 
   1  10   5       70.42       68.65      1.06 o 
   2  10   5       50.71       49.83      1.37 o 
   3  10   5        1.23        1.18      0.46 o 
   4  10   5      336.44      352.88      4.57 o 
   5  10   5      116.02      128.50      3.71 o 
   6  10   5       46.46       46.45      2.23 o 
   7  10   5      262.19      276.51      4.64 o 
   8  10   5       17.60       10.89      2.97 o 
  -9  11   5       45.65       39.26     12.30 o 
  -8  11   5       21.84       22.04      6.32 o 
  -7  11   5      307.46      291.39      8.90 o 
  -6  11   5       32.85       26.42      3.99 o 
  -5  11   5     1039.56     1077.76      9.92 o 
  -4  11   5        1.81        1.17      0.56 o 
  -3  11   5     1757.34     1654.92     25.91 o 
  -2  11   5      404.43      375.66      2.52 o 
  -1  11   5       47.09       37.84      1.38 o 
   0  11   5        3.28        2.80      0.44 o 
   1  11   5      930.41      995.28      9.00 o 
   2  11   5      354.70      380.18      4.86 o 
   3  11   5       28.92       27.38      1.13 o 
   4  11   5        0.67        1.21      0.50 o 
   5  11   5      558.45      559.43      7.90 o 
   6  11   5       20.59       18.21      2.45 o 
   7  11   5        2.14        3.15      0.94 o 
   8  11   5        9.75        5.92      2.10 o 
  -8  12   5        6.03        4.53      2.83 o 
  -7  12   5      207.00      216.95      7.78 o 
  -6  12   5      266.59      253.76      6.31 o 
  -5  12   5      654.26      627.86      8.65 o 
  -4  12   5     1184.96     1184.00     13.93 o 
  -3  12   5     1092.07     1146.95     14.11 o 
  -2  12   5      231.54      215.99      4.27 o 
  -1  12   5      449.15      466.52      6.24 o 
   0  12   5       30.92       40.60      1.42 o 
   1  12   5      107.96      112.33      2.16 o 
   2  12   5      522.28      504.10      5.86 o 
   3  12   5        1.21        1.06      0.67 o 
   4  12   5        1.76        1.36      0.53 o 
   5  12   5      276.84      291.45      4.44 o 
   6  12   5        3.18        2.90      1.65 o 
   7  12   5        7.72        4.92      1.87 o 
   8  12   5      163.52      163.00      5.28 o 
  -8  13   5        1.20        1.21      1.27 o 
  -7  13   5       38.37       32.55      8.38 o 
  -6  13   5       36.99       24.08      4.85 o 
  -5  13   5       27.91       30.75      3.97 o 
  -4  13   5      629.01      577.72      8.73 o 
  -3  13   5       95.90       83.23      3.00 o 
  -2  13   5      321.55      272.80      5.08 o 
  -1  13   5      398.00      429.50      5.38 o 
   0  13   5      725.47      756.92      7.45 o 
   1  13   5      153.75      162.74      2.31 o 
   2  13   5      209.00      226.55      4.16 o 
   3  13   5        0.24        0.58      0.84 o 
   4  13   5      478.45      472.76      6.00 o 
   5  13   5        1.30        1.31      0.73 o 
   6  13   5        0.02        1.68      0.70 o 
   7  13   5        4.23        3.26      1.70 o 
   8  13   5       81.92       91.96      6.65 o 
  -8  14   5       21.12       19.63      5.06 o 
  -7  14   5        0.10        2.67      1.60 o 
  -6  14   5      453.06      431.95      7.80 o 
  -5  14   5      194.36      194.37      4.46 o 
  -4  14   5     1701.64     1810.75     37.18 o 
  -3  14   5     2127.27     2056.62     26.85 o 
  -2  14   5       10.19        7.46      1.49 o 
  -1  14   5      100.93       84.86      1.45 o 
   0  14   5      584.79      626.73      5.44 o 
   1  14   5      343.86      339.68      4.22 o 
   2  14   5        3.53        1.97      0.91 o 
   3  14   5       59.95       61.57      1.66 o 
   4  14   5      622.99      642.96      7.56 o 
   5  14   5      183.15      188.09      4.12 o 
   6  14   5      113.15      119.73      2.96 o 
   7  14   5        0.01        0.12      1.12 o 
   8  14   5       61.42       56.73      5.67 o 
  -8  15   5       80.11       80.06      5.48 o 
  -7  15   5      657.64      686.56     15.89 o 
  -6  15   5        0.00        2.95      2.05 o 
  -5  15   5       96.59       92.71      2.35 o 
  -4  15   5      910.24      888.17     13.49 o 
  -3  15   5      825.48      877.73      9.88 o 
  -2  15   5      345.34      307.48      5.62 o 
  -1  15   5     1588.22     1535.74     17.90 o 
   0  15   5      592.87      578.97      6.27 o 
   1  15   5        0.01        0.73      0.59 o 
   2  15   5      364.22      363.50      4.82 o 
   3  15   5      456.49      481.47      6.03 o 
   4  15   5       20.54       13.42      2.69 o 
   5  15   5      146.06      140.95      5.46 o 
   6  15   5       45.00       45.14      3.39 o 
   7  15   5      138.24      138.15      4.19 o 
  -8  16   5        1.43        0.22      3.08 o 
  -7  16   5      111.06      107.99      5.19 o 
  -6  16   5       33.42       23.35      4.23 o 
  -5  16   5       12.44       17.60      3.57 o 
  -4  16   5      140.02      129.83      4.50 o 
  -3  16   5      286.06      276.70      6.04 o 
  -2  16   5       87.00       81.61      2.89 o 
  -1  16   5     1145.36     1092.76     11.95 o 
   0  16   5      267.29      278.24      3.31 o 
   1  16   5      210.24      207.90      2.80 o 
   2  16   5      597.50      597.60      7.24 o 
   3  16   5       46.06       40.02      1.63 o 
   4  16   5      126.83      129.21      3.36 o 
   5  16   5       10.52        9.95      2.22 o 
   6  16   5       53.04       55.97      2.57 o 
   7  16   5        3.96        3.48      1.53 o 
  -7  17   5        0.45        1.58      1.80 o 
  -6  17   5        9.91        9.03      2.64 o 
  -5  17   5        6.56        3.74      2.16 o 
  -4  17   5      206.25      194.57      4.93 o 
  -3  17   5       37.62       30.24      3.07 o 
  -2  17   5        1.37        0.16      0.92 o 
  -1  17   5      708.98      639.91      9.93 o 
   0  17   5      642.96      675.33      8.85 o 
   1  17   5      498.27      488.32      6.39 o 
   2  17   5      101.56       97.49      2.02 o 
   3  17   5      510.62      493.79      6.10 o 
   4  17   5      620.11      609.41     11.48 o 
   5  17   5      613.69      641.38     10.34 o 
   6  17   5      173.56      193.29      7.88 o 
   7  17   5      167.76      166.27      4.60 o 
  -7  18   5       23.04       20.24      5.28 o 
  -6  18   5      150.70      167.69      7.20 o 
  -5  18   5        1.07        1.63      1.48 o 
  -4  18   5        0.85        1.93      0.75 o 
  -3  18   5        0.10        0.84      1.25 o 
  -2  18   5      154.98      145.03      3.24 o 
  -1  18   5      129.84      113.12      3.03 o 
   0  18   5      221.05      250.44      4.83 o 
   1  18   5      236.60      176.29      2.79 o 
   2  18   5     2001.94     1995.90     13.50 o 
   3  18   5      435.58      440.09      7.12 o 
   4  18   5      564.97      572.43      9.50 o 
   5  18   5       30.30       25.21      5.48 o 
   6  18   5       42.56       30.83      7.24 o 
  -7  19   5        6.76        8.66      3.75 o 
  -6  19   5        6.81        8.93      2.01 o 
  -5  19   5       12.41       12.09      3.09 o 
  -4  19   5       13.61       10.75      3.02 o 
  -3  19   5      161.12      154.02      3.62 o 
  -2  19   5        3.58        1.67      0.97 o 
  -1  19   5      841.45      784.12      9.15 o 
   0  19   5      139.84      106.47      2.55 o 
   1  19   5       74.40       76.54      2.43 o 
   2  19   5      419.83      407.45      7.28 o 
   3  19   5       15.57       12.43      2.13 o 
   4  19   5        0.80        1.20      1.00 o 
   5  19   5       46.74       48.65      2.81 o 
   6  19   5        3.38        2.71      1.50 o 
  -6  20   5       45.60       39.08      5.26 o 
  -5  20   5       56.99       64.42      8.36 o 
  -4  20   5       12.10       11.68      2.77 o 
  -3  20   5        3.41        5.73      1.40 o 
  -2  20   5        1.19        2.37      1.19 o 
  -1  20   5       10.40        9.70      2.13 o 
   0  20   5       60.91       57.04      2.61 o 
   1  20   5      140.96      114.95      4.72 o 
   2  20   5       12.38       10.62      2.38 o 
   3  20   5       88.55       77.19      3.63 o 
   4  20   5       70.17       68.80      2.87 o 
   5  20   5        3.95        2.41      1.36 o 
   6  20   5       13.80       10.77      3.57 o 
  -6  21   5       71.64       67.86      3.78 o 
  -5  21   5      394.87      467.36     12.48 o 
  -4  21   5        0.25        1.08      0.85 o 
  -3  21   5       82.87       95.44      3.33 o 
  -2  21   5       56.12       55.79      2.71 o 
  -1  21   5        0.03        2.04      0.93 o 
   0  21   5       12.57       12.18      3.06 o 
   1  21   5       40.37       40.65      3.42 o 
   2  21   5       56.66       54.69      2.52 o 
   3  21   5      219.30      237.16     10.30 o 
   4  21   5       68.03       62.67      9.04 o 
   5  21   5        0.35        1.59      1.63 o 
  -5  22   5       83.07       79.08      6.60 o 
  -4  22   5        9.96        7.73      2.96 o 
  -3  22   5       13.47        8.55      2.13 o 
  -2  22   5      127.00      117.33      2.95 o 
  -1  22   5        0.98        2.10      0.91 o 
   0  22   5        3.74        2.45      1.19 o 
   1  22   5        2.45        2.56      1.17 o 
   2  22   5       42.82       37.69      5.86 o 
   3  22   5       18.92       17.41      5.86 o 
   4  22   5        0.13        0.69      2.23 o 
   5  22   5        1.88        1.71      1.40 o 
  -4  23   5       62.76       76.53      4.09 o 
  -3  23   5       27.10       17.73      4.73 o 
  -2  23   5       22.85       17.09      4.38 o 
  -1  23   5       21.19       10.42      2.86 o 
   0  23   5        2.28        1.89      1.63 o 
   1  23   5       52.08       54.40      8.37 o 
   2  23   5       48.63       43.06      7.87 o 
   3  23   5       48.73       51.72      8.47 o 
   4  23   5        2.06        1.90      4.05 o 
  -4  24   5        1.12        0.71      1.32 o 
  -3  24   5       62.27       57.22      3.16 o 
  -2  24   5       72.60       82.77      4.05 o 
  -1  24   5       43.96       32.44     10.77 o 
   0  24   5       49.15       51.13      4.99 o 
   1  24   5       70.81       83.95      4.39 o 
   2  24   5       71.40       76.30      4.67 o 
   3  24   5       62.08       72.93     15.90 o 
  -2  25   5       14.66       10.62      2.52 o 
  -1  25   5       27.27       25.67      8.53 o 
   0  25   5       55.14       55.52      4.01 o 
   1  25   5      325.38      334.56     11.93 o 
   2  25   5       40.45       30.26     18.30 o 
  -1  26   5        5.20        0.97      1.87 o 
   0  26   5        9.44        6.72      5.31 o 
   1  26   5        0.02       -0.03      2.66 o 
  -9   0   6      759.84      806.47     19.95 o 
  -8   0   6      472.48      462.35      9.18 o 
  -7   0   6     1105.75     1142.83     18.77 o 
  -6   0   6       41.63       33.01      2.32 o 
  -5   0   6       70.49       68.17      2.64 o 
  -4   0   6      116.77      116.95      3.19 o 
  -3   0   6      370.90      390.06      8.73 o 
  -2   0   6      406.40      349.33      3.90 o 
  -1   0   6      304.12      289.98      3.81 o 
   0   0   6       48.35       29.86      0.84 o 
   1   0   6     2735.25     2802.20     17.00 o 
   2   0   6     3919.71     4148.62     64.03 o 
   4   0   6     1174.82     1205.19     23.84 o 
   5   0   6        0.52        1.42      0.69 o 
   6   0   6     1165.90     1264.05     18.29 o 
   7   0   6     1847.94     1916.37     24.53 o 
   8   0   6      233.13      224.26     20.71 o 
   9   0   6      480.51      425.57     13.00 o 
  -9   1   6      106.44       88.79      6.02 o 
  -8   1   6       28.20       27.48      4.35 o 
  -7   1   6       25.48       27.88      2.51 o 
  -6   1   6      270.13      268.38      4.14 o 
  -5   1   6      181.20      155.88      2.78 o 
  -4   1   6       44.61       33.23      1.55 o 
  -3   1   6     2427.77     2423.76     22.25 o 
  -2   1   6     5279.59     5188.08     29.33 o 
  -1   1   6      112.17      131.06      1.06 o 
   0   1   6      119.06      122.83      1.25 o 
   1   1   6       45.95       37.43      0.51 o 
   2   1   6      303.34      293.70      2.89 o 
   3   1   6     2609.92     2712.93     38.22 o 
   4   1   6      519.29      530.47      5.46 o 
   5   1   6      138.84      140.82      1.78 o 
   6   1   6     1357.73     1433.90     16.72 o 
   7   1   6        1.38        3.08      1.98 o 
   8   1   6      263.18      257.26      6.24 o 
   9   1   6        2.43        2.60      1.86 o 
  -9   2   6      521.77      536.05      9.69 o 
  -8   2   6        2.76        2.43      0.74 o 
  -7   2   6       60.82       53.40      1.96 o 
  -6   2   6      302.62      325.22      4.31 o 
  -5   2   6      615.55      672.48      8.07 o 
  -4   2   6        7.24       10.39      1.56 o 
  -3   2   6     3626.98     3734.22     25.51 o 
  -2   2   6     1644.11     1616.84     17.73 o 
  -1   2   6      559.85      559.99      3.72 o 
   0   2   6     1295.56     1252.54      6.04 o 
   1   2   6      639.40      627.70      6.04 o 
   2   2   6      954.65      905.38      9.93 o 
   3   2   6     3887.55     4124.23     30.40 o 
   4   2   6        4.65        7.91      1.21 o 
   5   2   6      605.02      624.01      7.23 o 
   6   2   6     1232.03     1270.61     15.81 o 
   7   2   6      529.45      516.38      9.74 o 
   8   2   6       54.60       47.84      7.06 o 
   9   2   6       59.50       54.77      5.42 o 
  -9   3   6        0.10        0.81      1.13 o 
  -8   3   6        2.33        1.71      1.05 o 
  -7   3   6        7.32        6.61      1.31 o 
  -6   3   6      589.75      549.26      6.40 o 
  -5   3   6      212.66      189.17      2.68 o 
  -4   3   6      463.38      474.26      2.75 o 
  -3   3   6     2290.89     2515.59     37.22 o 
  -2   3   6      974.33     1052.62      8.77 o 
  -1   3   6      233.34      260.85      2.18 o 
   0   3   6      766.95      807.04      8.50 o 
   1   3   6     1889.73     1900.15     12.33 o 
   2   3   6      159.58      168.62      1.73 o 
   3   3   6     1312.93     1327.79      8.85 o 
   4   3   6       23.88       24.49      0.94 o 
   5   3   6       16.46       17.19      1.21 o 
   6   3   6       88.55       96.23      2.53 o 
   7   3   6       31.25       28.63      4.98 o 
   8   3   6      168.44      165.71      4.56 o 
   9   3   6      165.29      163.34      4.99 o 
  -9   4   6       91.29       99.02      3.81 o 
  -8   4   6       22.11       16.93      3.03 o 
  -7   4   6      121.08      124.92      2.59 o 
  -6   4   6      118.52      117.12      2.25 o 
  -5   4   6       87.43       81.30      1.71 o 
  -4   4   6      315.60      315.02      2.34 o 
  -3   4   6     1409.28     1549.93     20.17 o 
  -2   4   6     8083.39     8264.89     23.30 o 
  -1   4   6     4729.42     4667.50     40.75 o 
   0   4   6      388.69      366.18      2.78 o 
   1   4   6     2383.36     2383.50     27.98 o 
   2   4   6       52.30       62.30      1.00 o 
   3   4   6     1651.26     1719.76     12.23 o 
   4   4   6      448.82      457.45      4.95 o 
   5   4   6       55.12       54.92      1.39 o 
   6   4   6      745.13      803.63      7.29 o 
   7   4   6        6.43        6.01      2.10 o 
   8   4   6       58.96       55.54      3.05 o 
   9   4   6        2.26        2.10      1.24 o 
  -9   5   6        0.18        1.98      0.93 o 
  -8   5   6       34.37       28.58      3.01 o 
  -7   5   6       52.86       42.64      2.56 o 
  -6   5   6       12.06       17.44      2.39 o 
  -5   5   6      628.94      608.36      6.58 o 
  -4   5   6      587.17      589.32      4.62 o 
  -3   5   6      425.50      452.63      4.76 o 
  -2   5   6      400.33      399.18      4.02 o 
  -1   5   6      144.24      153.69      1.07 o 
   0   5   6      477.59      474.87      3.80 o 
   1   5   6        1.01        1.11      0.35 o 
   2   5   6      415.89      409.83      6.62 o 
   3   5   6        1.00        0.72      0.36 o 
   4   5   6      234.78      221.80      2.76 o 
   5   5   6      258.93      279.47      4.48 o 
   6   5   6      557.63      593.81      8.72 o 
   7   5   6       22.85       24.05      4.21 o 
   8   5   6        8.25        5.82      1.92 o 
   9   5   6       22.52       18.86      5.33 o 
  -9   6   6       34.61       34.26      5.76 o 
  -8   6   6        0.20        2.00      0.42 o 
  -7   6   6       59.83       62.85      3.03 o 
  -6   6   6       88.58       74.20      3.13 o 
  -5   6   6      203.82      208.93      2.85 o 
  -4   6   6      593.68      571.35      5.87 o 
  -3   6   6      252.47      273.35      3.06 o 
  -2   6   6     1849.98     1921.44     14.76 o 
  -1   6   6     3344.13     3218.27     17.14 o 
   0   6   6     4152.45     3923.34     22.64 o 
   1   6   6      100.27      113.84      1.57 o 
   2   6   6      351.25      402.09      4.43 o 
   3   6   6      283.49      249.58      2.57 o 
   4   6   6       11.05       11.94      1.16 o 
   5   6   6       90.27       88.28      2.05 o 
   6   6   6      113.24      112.61      2.56 o 
   7   6   6      223.86      231.56      6.34 o 
   8   6   6       10.72        8.18      2.65 o 
   9   6   6       17.78       11.53      3.07 o 
  -9   7   6        1.80       -0.50      2.03 o 
  -8   7   6        8.58        6.21      1.44 o 
  -7   7   6      178.73      176.94      4.23 o 
  -6   7   6      101.34       86.17      2.30 o 
  -5   7   6        6.64        8.14      1.36 o 
  -4   7   6        7.68        7.86      1.00 o 
  -3   7   6       34.04       29.01      0.68 o 
  -2   7   6     2483.78     2572.55     15.85 o 
  -1   7   6      997.17      962.47      8.19 o 
   0   7   6     2696.05     2836.87     17.39 o 
   1   7   6      259.15      259.02      2.45 o 
   2   7   6      626.02      678.02      7.20 o 
   3   7   6        7.37        7.34      0.83 o 
   4   7   6        2.70        1.44      0.81 o 
   5   7   6      262.28      257.91      3.58 o 
   6   7   6       19.45       17.69      2.91 o 
   7   7   6       22.50       25.92      2.69 o 
   8   7   6       14.57       15.67      2.91 o 
  -9   8   6        4.84        5.54      2.78 o 
  -8   8   6      311.98      324.64      6.26 o 
  -7   8   6      501.54      503.42      8.06 o 
  -6   8   6        1.36        0.03      0.65 o 
  -5   8   6      134.82      124.61      2.80 o 
  -4   8   6       19.32       23.71      1.17 o 
  -3   8   6        1.72        0.70      0.28 o 
  -2   8   6     1913.87     2097.97     24.78 o 
  -1   8   6       61.77       59.09      1.41 o 
   0   8   6       35.50       30.24      0.89 o 
   1   8   6      876.42      994.31     21.20 o 
   2   8   6      397.94      412.84      4.68 o 
   3   8   6        0.05        1.98      0.46 o 
   4   8   6      255.65      257.30      3.21 o 
   5   8   6      165.77      171.69      2.88 o 
   6   8   6        4.80        4.81      0.99 o 
   7   8   6        7.79        6.41      1.62 o 
   8   8   6        7.81        9.55      1.87 o 
  -9   9   6       12.98       17.73      5.08 o 
  -8   9   6      105.69      115.09      3.76 o 
  -7   9   6      239.70      227.07      6.06 o 
  -6   9   6      194.12      156.88      2.71 o 
  -5   9   6       23.44       24.36      1.92 o 
  -4   9   6        5.18        6.76      1.06 o 
  -3   9   6      304.83      321.23      3.44 o 
  -2   9   6     1029.17     1087.02     15.56 o 
  -1   9   6      132.11      164.14      1.83 o 
   0   9   6      227.87      257.26      2.66 o 
   1   9   6       72.58       83.85      1.37 o 
   2   9   6      207.44      223.81      2.09 o 
   3   9   6        2.05        2.35      0.67 o 
   4   9   6       60.08       60.92      1.74 o 
   5   9   6      178.77      184.07      3.86 o 
   6   9   6        9.46        8.62      1.55 o 
   7   9   6      112.75      119.83      3.31 o 
   8   9   6       60.60       57.41      2.84 o 
  -9  10   6       13.54        9.96      3.70 o 
  -8  10   6      269.99      285.30      7.07 o 
  -7  10   6       71.44       63.67      8.44 o 
  -6  10   6       43.37       32.45      1.98 o 
  -5  10   6      411.81      390.87      6.44 o 
  -4  10   6     1910.18     1794.52     14.53 o 
  -3  10   6       70.65       59.03      1.47 o 
  -2  10   6      242.48      231.90      1.95 o 
  -1  10   6       11.95       14.20      1.15 o 
   0  10   6       36.20       26.60      0.91 o 
   1  10   6     1498.58     1539.53     13.72 o 
   2  10   6       58.81       46.61      1.59 o 
   3  10   6       14.01        8.20      1.07 o 
   4  10   6     2564.05     2658.23     36.98 o 
   5  10   6      796.85      836.06     10.95 o 
   6  10   6       57.95       53.37      2.21 o 
   7  10   6       14.79       12.25      2.02 o 
   8  10   6      105.12       94.21      3.59 o 
  -9  11   6        3.23        3.16      2.93 o 
  -8  11   6      119.55      119.69      5.11 o 
  -7  11   6       28.66       27.81      6.45 o 
  -6  11   6      131.93      142.51      4.36 o 
  -5  11   6       67.45       76.84      3.50 o 
  -4  11   6       27.38       25.62      0.59 o 
  -3  11   6        2.86        1.68      0.72 o 
  -2  11   6       19.74       19.01      0.81 o 
  -1  11   6      177.05      195.64      2.78 o 
   0  11   6       27.87       31.77      0.78 o 
   1  11   6       87.12       86.69      1.70 o 
   2  11   6      220.04      218.58      3.45 o 
   3  11   6       69.50       68.40      1.42 o 
   4  11   6      608.14      623.73      7.26 o 
   5  11   6        4.93        3.47      0.93 o 
   6  11   6        6.30        5.38      1.40 o 
   7  11   6       44.77       41.38      2.13 o 
   8  11   6        0.93        1.18      1.59 o 
  -8  12   6       80.23       68.17      4.95 o 
  -7  12   6      639.92      676.67     12.76 o 
  -6  12   6        2.48       -1.04      2.17 o 
  -5  12   6     2190.11     2164.65     34.21 o 
  -4  12   6      289.03      277.12      4.66 o 
  -3  12   6      134.11      112.48      3.05 o 
  -2  12   6      955.88      871.59     16.75 o 
  -1  12   6      207.78      195.79      2.82 o 
   0  12   6      463.17      496.86      3.96 o 
   1  12   6      427.46      465.59      3.70 o 
   2  12   6     1020.58     1062.35     16.37 o 
   3  12   6      163.61      174.50      2.69 o 
   4  12   6      239.42      240.24      4.29 o 
   5  12   6        2.85        3.57      0.94 o 
   6  12   6        0.30        2.13      0.65 o 
   7  12   6        8.86        5.59      1.71 o 
   8  12   6      424.71      420.52     11.91 o 
  -8  13   6       18.00       16.41      6.02 o 
  -7  13   6        2.57        2.10      2.00 o 
  -6  13   6        0.33        0.70      2.26 o 
  -5  13   6     1972.63     1881.24     25.49 o 
  -4  13   6       24.66       24.33      2.96 o 
  -3  13   6      483.81      451.22      7.19 o 
  -2  13   6       66.48       63.55      2.28 o 
  -1  13   6      469.71      469.18      5.43 o 
   0  13   6      148.39      167.05      1.90 o 
   1  13   6       95.40       96.70      2.12 o 
   2  13   6       78.77       88.12      2.10 o 
   3  13   6       32.45       35.29      1.98 o 
   4  13   6       71.72       68.65      1.35 o 
   5  13   6      667.93      694.61     10.75 o 
   6  13   6       55.20       57.74      2.13 o 
   7  13   6      252.29      237.88      5.88 o 
   8  13   6      217.23      218.26     20.06 o 
  -8  14   6        1.41        0.03      2.40 o 
  -7  14   6      154.86      153.82      7.71 o 
  -6  14   6       43.99       43.32      9.49 o 
  -5  14   6      293.08      293.22      5.92 o 
  -4  14   6      819.46      847.74     12.17 o 
  -3  14   6        3.64        2.80      1.18 o 
  -2  14   6       38.70       45.55      3.71 o 
  -1  14   6       44.06       39.49      1.35 o 
   0  14   6      327.01      349.78      3.69 o 
   1  14   6      763.18      739.13      7.53 o 
   2  14   6      485.42      465.41      7.29 o 
   3  14   6      572.43      572.14      8.29 o 
   4  14   6      109.05      104.81      2.87 o 
   5  14   6       86.99       87.01      2.92 o 
   6  14   6      351.92      360.28      8.07 o 
   7  14   6       45.08       45.47      3.70 o 
  -8  15   6      142.68      154.72      5.36 o 
  -7  15   6        1.69        2.43      2.13 o 
  -6  15   6       18.09       20.13      4.82 o 
  -5  15   6      579.73      539.49      9.50 o 
  -4  15   6      107.30      126.83      3.03 o 
  -3  15   6        0.74        1.61      1.37 o 
  -2  15   6      210.59      191.80      3.61 o 
  -1  15   6      465.44      444.47      6.42 o 
   0  15   6       76.09       72.35      1.51 o 
   1  15   6      551.08      529.44      5.93 o 
   2  15   6      235.71      232.61      2.97 o 
   3  15   6      319.52      297.32      4.94 o 
   4  15   6        2.98        1.66      1.09 o 
   5  15   6       50.41       48.64      3.11 o 
   6  15   6       38.06       42.08      3.07 o 
   7  15   6      341.83      369.58      9.16 o 
  -7  16   6        0.10        1.25      1.69 o 
  -6  16   6       16.63       11.34      3.17 o 
  -5  16   6       21.38       17.02      3.89 o 
  -4  16   6       47.08       44.41      3.16 o 
  -3  16   6       95.26       74.93      2.89 o 
  -2  16   6      593.60      550.91      8.38 o 
  -1  16   6       11.85       15.58      2.68 o 
   0  16   6      617.16      653.37      8.06 o 
   1  16   6     1423.00     1468.24     14.83 o 
   2  16   6      338.90      341.36      4.71 o 
   3  16   6      145.03      142.87      2.35 o 
   4  16   6        2.35        1.99      0.84 o 
   5  16   6        1.56        0.96      0.85 o 
   6  16   6      197.13      197.48      6.35 o 
   7  16   6       31.39       19.07      3.95 o 
  -7  17   6       82.97       91.30      3.86 o 
  -6  17   6       24.46       20.61      5.24 o 
  -5  17   6       96.48      114.06      2.63 o 
  -4  17   6       19.02       15.02      3.01 o 
  -3  17   6        1.96        3.61      1.23 o 
  -2  17   6       12.71       14.26      2.79 o 
  -1  17   6       13.76       10.96      2.17 o 
   0  17   6     2831.60     2729.72     33.65 o 
   1  17   6       43.63       58.04      3.40 o 
   2  17   6      259.26      262.70      3.64 o 
   3  17   6       31.29       36.09      2.56 o 
   4  17   6      122.23      127.29      4.18 o 
   5  17   6        1.61        1.68      1.13 o 
   6  17   6        0.67        3.02      1.31 o 
  -7  18   6       46.36       40.55      4.36 o 
  -6  18   6      129.49      140.31      4.96 o 
  -5  18   6       67.04       76.27      5.51 o 
  -4  18   6        2.29        5.03      1.48 o 
  -3  18   6       33.49       28.29      5.26 o 
  -2  18   6      340.11      373.21      5.58 o 
  -1  18   6     1866.27     1949.68     22.55 o 
   0  18   6      504.86      442.80      7.43 o 
   1  18   6      472.12      437.76      5.03 o 
   2  18   6      104.23      111.91      1.67 o 
   3  18   6      409.49      396.08      6.26 o 
   4  18   6        2.70        1.86      0.89 o 
   5  18   6       20.73       16.56      3.06 o 
   6  18   6        2.97        3.66      1.72 o 
  -6  19   6       15.16        9.40      2.98 o 
  -5  19   6       14.28       14.57      4.70 o 
  -4  19   6       66.94       83.55      2.78 o 
  -3  19   6       19.96       18.99      3.58 o 
  -2  19   6       56.45       50.07      3.74 o 
  -1  19   6       36.47       34.47      8.29 o 
   0  19   6       28.95       31.09      3.79 o 
   1  19   6       15.82       19.10      3.93 o 
   2  19   6       73.41       77.30      3.13 o 
   3  19   6       12.34        8.36      1.61 o 
   4  19   6       15.94        9.54      2.78 o 
   5  19   6      113.19      116.95      6.08 o 
   6  19   6        2.45        0.98      1.38 o 
  -6  20   6       42.07       48.72      4.26 o 
  -5  20   6       28.53       18.00      5.53 o 
  -4  20   6      210.52      253.74      5.87 o 
  -3  20   6      178.92      185.30      7.00 o 
  -2  20   6      190.47      181.09      4.51 o 
  -1  20   6      114.17      119.97      2.82 o 
   0  20   6       10.91        3.79      1.08 o 
   1  20   6       65.91       65.88      3.84 o 
   2  20   6       43.66       58.07      3.77 o 
   3  20   6       27.05       18.61      5.31 o 
   4  20   6      127.73      116.54      5.44 o 
   5  20   6       38.28       45.34      4.17 o 
  -5  21   6        0.57        1.66      1.70 o 
  -4  21   6        5.64        2.48      1.42 o 
  -3  21   6      127.02      147.31      3.38 o 
  -2  21   6        9.96        9.17      2.39 o 
  -1  21   6       23.81       33.86      4.29 o 
   0  21   6       34.37       21.15      4.38 o 
   1  21   6       15.34       14.42      3.07 o 
   2  21   6        5.89        4.11      1.91 o 
   3  21   6       43.63       37.03     11.22 o 
   4  21   6      129.14      111.02      4.69 o 
   5  21   6       10.73        6.16      4.66 o 
  -5  22   6      165.02      189.09      5.50 o 
  -4  22   6        0.79        0.22      1.41 o 
  -3  22   6      104.21      118.50      4.37 o 
  -2  22   6        1.19        2.79      1.19 o 
  -1  22   6        4.40        5.45      2.26 o 
   0  22   6        0.24        1.14      1.16 o 
   1  22   6       40.89       29.93      5.14 o 
   2  22   6       85.74       82.75      4.60 o 
   3  22   6      121.61      122.24     12.99 o 
   4  22   6       22.52       14.48      9.64 o 
  -4  23   6        0.48        1.16      1.16 o 
  -3  23   6        0.46        1.74      1.06 o 
  -2  23   6        7.29        6.12      2.33 o 
  -1  23   6       20.89       25.42      5.91 o 
   0  23   6        2.66        2.04      1.98 o 
   1  23   6       16.88       15.35      4.55 o 
   2  23   6        4.62        4.13      2.13 o 
   3  23   6        0.29        3.88      2.81 o 
   4  23   6        2.27        3.34      4.51 o 
  -3  24   6       85.89       93.28      3.92 o 
  -2  24   6        3.90        2.48      1.88 o 
  -1  24   6       62.61       62.88      5.41 o 
   0  24   6      181.34      203.91      8.07 o 
   1  24   6       96.24      101.58      5.06 o 
   2  24   6        3.73        5.94      3.70 o 
   3  24   6       11.95        5.61      4.09 o 
  -2  25   6        9.39        7.10      2.16 o 
  -1  25   6       41.64       32.05      6.12 o 
   0  25   6        2.66        2.13      2.92 o 
   1  25   6      136.89      140.13      6.43 o 
  -9   1   7       95.88      104.96      5.54 o 
  -8   1   7        2.79        2.16      1.08 o 
  -7   1   7      111.97      107.09      2.26 o 
  -6   1   7        6.06        6.57      1.33 o 
  -5   1   7      197.01      186.93      2.90 o 
  -4   1   7       68.12       72.14      1.72 o 
  -3   1   7      131.86      125.68      1.90 o 
  -2   1   7      323.31      288.28      3.14 o 
  -1   1   7     7291.16     7103.45     65.13 o 
   0   1   7       41.94       34.20      0.64 o 
   1   1   7      363.89      329.81      3.34 o 
   2   1   7     3103.40     3232.06     26.46 o 
   3   1   7      127.39      133.19      2.05 o 
   4   1   7      282.17      270.72      3.15 o 
   5   1   7      202.70      205.84      4.88 o 
   6   1   7      950.75      948.05     13.60 o 
   7   1   7        0.30        2.80      1.04 o 
   8   1   7        2.36        4.20      1.27 o 
   9   1   7       43.40       31.76      7.71 o 
  -9   2   7       81.02       84.36      3.04 o 
  -8   2   7      124.95      126.84      3.69 o 
  -7   2   7      195.65      194.10      3.37 o 
  -6   2   7     1834.68     1850.45     14.95 o 
  -5   2   7       40.40       39.56      1.98 o 
  -4   2   7       95.86       89.52      1.97 o 
  -3   2   7      879.74      920.30      9.40 o 
  -2   2   7      390.06      400.52      3.95 o 
  -1   2   7        9.03        9.78      1.12 o 
   0   2   7      531.67      542.30      4.59 o 
   1   2   7      233.70      231.77      2.39 o 
   2   2   7     1718.56     1802.28     16.36 o 
   3   2   7      353.05      364.72      4.16 o 
   4   2   7     1284.12     1397.46     14.82 o 
   5   2   7      278.73      279.58      3.94 o 
   6   2   7       87.76       94.99      2.97 o 
   7   2   7      130.06      115.07      3.24 o 
   8   2   7      137.46      130.44      4.02 o 
   9   2   7        3.14        4.50      1.32 o 
  -9   3   7      539.65      553.53      9.80 o 
  -8   3   7       43.50       36.26      3.89 o 
  -7   3   7       19.99       27.64      2.65 o 
  -6   3   7      702.53      684.06      5.64 o 
  -5   3   7      376.76      378.70      5.19 o 
  -4   3   7      558.06      592.94      5.33 o 
  -3   3   7       10.55        5.02      1.16 o 
  -2   3   7     4594.20     4489.56     46.63 o 
  -1   3   7     6141.10     6399.98     50.01 o 
   0   3   7        6.58        2.93      0.68 o 
   1   3   7       85.18       99.78      1.42 o 
   2   3   7     3382.77     3417.14     35.12 o 
   3   3   7        1.69        4.72      0.84 o 
   4   3   7      134.68      134.02      2.08 o 
   5   3   7      260.68      262.10      3.30 o 
   6   3   7     1021.44     1048.70     14.06 o 
   7   3   7       78.10       74.56      2.69 o 
   8   3   7       13.98       10.16      2.24 o 
   9   3   7       19.35       13.22      3.65 o 
  -9   4   7        8.17        5.81      2.01 o 
  -8   4   7       15.87       15.28      2.72 o 
  -7   4   7      478.01      470.28      4.58 o 
  -6   4   7      464.72      440.35      5.19 o 
  -5   4   7     2199.91     2141.98     20.29 o 
  -4   4   7      591.46      524.97      3.22 o 
  -3   4   7      198.93      216.22      2.35 o 
  -2   4   7      292.43      260.70      2.67 o 
  -1   4   7        6.93       12.76      1.50 o 
   0   4   7       47.00       53.91      0.98 o 
   1   4   7      391.75      395.71      3.69 o 
   2   4   7     2439.12     2576.32     27.05 o 
   3   4   7     1104.64     1150.07      7.81 o 
   4   4   7       14.30       10.71      0.97 o 
   5   4   7       25.93       24.46      1.91 o 
   6   4   7      139.17      144.66      2.98 o 
   7   4   7       41.89       35.45      6.82 o 
   8   4   7       51.59       49.01      4.43 o 
   9   4   7       44.31       27.06      8.77 o 
  -9   5   7      121.94      113.18      3.35 o 
  -8   5   7      117.33      127.19      3.54 o 
  -7   5   7     2183.49     2213.28     10.98 o 
  -6   5   7      568.84      519.04      6.55 o 
  -5   5   7      610.02      653.91      7.19 o 
  -4   5   7      340.99      278.93      3.77 o 
  -3   5   7      347.48      404.85      2.56 o 
  -2   5   7      372.12      414.19      4.22 o 
  -1   5   7     7707.07     7898.57     56.59 o 
   0   5   7     3990.24     4079.90     19.93 o 
   1   5   7      669.07      681.27      6.47 o 
   2   5   7      471.02      478.75      5.18 o 
   3   5   7      388.08      417.44      1.97 o 
   4   5   7       29.17       25.85      1.32 o 
   5   5   7       42.95       36.96      1.30 o 
   6   5   7      164.48      170.82      3.96 o 
   7   5   7       48.08       48.16      3.57 o 
   8   5   7        5.71        4.36      1.38 o 
  -9   6   7       23.35       18.21      5.94 o 
  -8   6   7       16.39       13.59      2.63 o 
  -7   6   7      155.74      126.31      4.31 o 
  -6   6   7      284.67      274.02      4.57 o 
  -5   6   7       48.71       60.14      1.77 o 
  -4   6   7       37.30       36.41      1.34 o 
  -3   6   7      164.75      139.57      1.89 o 
  -2   6   7      194.45      225.33      2.22 o 
  -1   6   7      815.18      858.15      9.16 o 
   0   6   7      136.61      139.33      1.67 o 
   1   6   7      439.73      450.40      4.77 o 
   2   6   7        0.12        2.85      0.74 o 
   3   6   7      163.44      158.18      2.47 o 
   4   6   7       27.30       26.59      1.20 o 
   5   6   7        0.92        2.64      0.97 o 
   6   6   7       86.08       89.77      2.79 o 
   7   6   7        4.29        2.45      1.25 o 
   8   6   7        0.31        0.06      1.21 o 
  -9   7   7        0.90        2.52      1.95 o 
  -8   7   7        5.78        4.45      1.31 o 
  -7   7   7      997.04     1012.67     14.61 o 
  -6   7   7       22.43       24.12      1.55 o 
  -5   7   7      163.36      159.59      3.64 o 
  -4   7   7      231.01      227.80      2.83 o 
  -3   7   7        0.08        0.92      0.38 o 
  -2   7   7      644.06      740.90      7.07 o 
  -1   7   7      867.20      810.16      7.75 o 
   0   7   7     1335.71     1397.68     17.59 o 
   1   7   7      866.81      904.03     12.47 o 
   2   7   7     2724.72     2806.32     29.77 o 
   3   7   7        2.19        2.08      0.88 o 
   4   7   7     1300.23     1368.77     17.77 o 
   5   7   7      199.06      202.16      4.17 o 
   6   7   7        0.55        1.48      0.85 o 
   7   7   7       10.38        9.32      2.22 o 
   8   7   7       24.70       16.20      3.32 o 
  -9   8   7        0.23       -0.60      2.51 o 
  -8   8   7        5.19        3.90      1.69 o 
  -7   8   7        3.09        1.65      0.96 o 
  -6   8   7       17.68       12.80      2.12 o 
  -5   8   7     1745.74     1716.12     14.85 o 
  -4   8   7       49.46       44.14      1.68 o 
  -3   8   7       19.11       22.01      0.68 o 
  -2   8   7       45.86       38.99      0.80 o 
  -1   8   7      132.07      137.57      2.10 o 
   0   8   7       66.60       84.88      1.20 o 
   1   8   7      371.23      385.09      3.75 o 
   2   8   7      620.91      627.16      4.56 o 
   3   8   7      214.15      220.43      2.51 o 
   4   8   7       16.34       15.53      1.99 o 
   5   8   7      301.48      305.39      6.16 o 
   6   8   7       13.75       13.99      2.16 o 
   7   8   7        0.91        1.33      1.05 o 
   8   8   7        0.31        2.20      0.97 o 
  -9   9   7       35.62       44.25     13.15 o 
  -8   9   7        1.82        1.93      1.58 o 
  -7   9   7      101.16      104.33      4.11 o 
  -6   9   7      158.11      165.47      2.70 o 
  -5   9   7        0.86        1.43      0.76 o 
  -4   9   7     1061.09     1068.91      8.93 o 
  -3   9   7       58.20       56.35      1.06 o 
  -2   9   7       16.74       27.73      1.95 o 
  -1   9   7       89.10      119.90      1.59 o 
   0   9   7       50.87       55.47      1.15 o 
   1   9   7     3049.29     3214.99     30.60 o 
   2   9   7      660.36      721.98      8.68 o 
   3   9   7      310.79      305.47      3.69 o 
   4   9   7        6.48        6.18      1.24 o 
   5   9   7       38.03       34.26      3.28 o 
   6   9   7      424.43      436.49      7.36 o 
   7   9   7        0.01        1.37      0.87 o 
   8   9   7        0.89        2.28      1.20 o 
  -9  10   7        0.40        1.95      2.01 o 
  -8  10   7       31.81       30.52      8.54 o 
  -7  10   7       58.55       43.59      5.14 o 
  -6  10   7       48.74       40.21      2.56 o 
  -5  10   7      129.32      139.77      1.97 o 
  -4  10   7        2.87        2.18      0.62 o 
  -3  10   7      166.59      157.46      2.27 o 
  -2  10   7       32.80       39.52      1.37 o 
  -1  10   7       62.58       50.48      0.94 o 
   0  10   7       11.42       14.91      0.76 o 
   1  10   7      824.86      889.57     10.09 o 
   2  10   7      549.12      561.50      6.92 o 
   3  10   7      310.76      305.72      3.59 o 
   4  10   7       14.25       18.10      2.12 o 
   5  10   7       28.31       31.81      2.50 o 
   6  10   7       20.41       22.97      3.60 o 
   7  10   7        9.06        9.63      1.84 o 
   8  10   7        9.64        8.66      2.50 o 
  -8  11   7        6.41        2.98      1.91 o 
  -7  11   7      182.21      170.84      9.31 o 
  -6  11   7      136.28      123.33      6.78 o 
  -5  11   7     1036.50     1027.04     14.65 o 
  -4  11   7       53.13       48.44      1.82 o 
  -3  11   7     2293.51     2115.68     20.08 o 
  -2  11   7        5.10        4.08      0.69 o 
  -1  11   7      970.16     1041.71     12.02 o 
   0  11   7      112.65       91.04      1.48 o 
   1  11   7      455.03      434.33      4.99 o 
   2  11   7       32.27       30.77      1.44 o 
   3  11   7        3.03        4.32      2.22 o 
   4  11   7      174.96      172.30      2.07 o 
   5  11   7       13.53       14.60      2.04 o 
   6  11   7       25.16       21.43      3.38 o 
   7  11   7       19.11       16.15      2.29 o 
   8  11   7        1.73        1.40      1.55 o 
  -8  12   7        1.73        2.99      1.39 o 
  -7  12   7        1.31        1.67      1.57 o 
  -6  12   7       25.57       23.66      3.43 o 
  -5  12   7        0.48        1.74      0.89 o 
  -4  12   7      182.50      198.22      3.86 o 
  -3  12   7      212.88      190.48      2.58 o 
  -2  12   7      260.99      247.63      4.44 o 
  -1  12   7        5.56        3.08      0.84 o 
   0  12   7       16.31        7.67      0.98 o 
   1  12   7      786.64      808.31      7.89 o 
   2  12   7       12.14       12.65      1.61 o 
   3  12   7       28.74       30.10      2.35 o 
   4  12   7        6.44        5.42      1.01 o 
   5  12   7       80.68       77.32      2.07 o 
   6  12   7      165.88      182.17      4.34 o 
   7  12   7        4.37        1.44      1.35 o 
   8  12   7       19.44       11.92      3.72 o 
  -8  13   7        0.27        0.46      1.54 o 
  -7  13   7       66.20       58.37      3.87 o 
  -6  13   7        0.25        1.79      1.33 o 
  -5  13   7      233.21      230.38      5.74 o 
  -4  13   7       14.51       15.65      2.58 o 
  -3  13   7      874.75      879.90      9.58 o 
  -2  13   7     3175.81     2991.43     30.38 o 
  -1  13   7      249.88      261.57      3.74 o 
   0  13   7       96.59       93.22      1.44 o 
   1  13   7      197.48      196.70      2.45 o 
   2  13   7      215.25      210.56      5.23 o 
   3  13   7        6.95        8.86      1.41 o 
   4  13   7       16.26       14.62      1.87 o 
   5  13   7       38.72       35.94      3.83 o 
   6  13   7       21.13       18.12      2.32 o 
   7  13   7       15.26       11.45      1.99 o 
  -8  14   7       51.54       55.56      7.38 o 
  -7  14   7      141.36      153.71      5.62 o 
  -6  14   7       52.79       66.71      3.56 o 
  -5  14   7      311.20      361.71      7.35 o 
  -4  14   7      511.29      423.35      7.38 o 
  -3  14   7       12.69       15.14      2.28 o 
  -2  14   7      228.01      186.94      2.98 o 
  -1  14   7      126.83      135.79      2.68 o 
   0  14   7      409.54      401.40      4.66 o 
   1  14   7      177.29      170.29      2.25 o 
   2  14   7       24.69       28.64      2.45 o 
   3  14   7        5.17        4.63      1.02 o 
   4  14   7      129.19      133.87      2.42 o 
   5  14   7      434.78      456.88      5.87 o 
   6  14   7       24.63       21.32      3.90 o 
   7  14   7       26.21       22.46      4.66 o 
  -8  15   7       10.13        5.28      4.36 o 
  -7  15   7        1.89        0.80      1.14 o 
  -6  15   7       26.64       15.50      4.04 o 
  -5  15   7      556.43      580.85      9.91 o 
  -4  15   7      535.53      487.42      6.03 o 
  -3  15   7       48.15       45.51      3.34 o 
  -2  15   7       37.01       45.99      2.54 o 
  -1  15   7      376.55      366.64      4.86 o 
   0  15   7       82.92       68.15      1.44 o 
   1  15   7       61.51       61.23      1.99 o 
   2  15   7      281.58      297.07      4.69 o 
   3  15   7      103.49      104.76      1.93 o 
   4  15   7      385.59      390.90      6.23 o 
   5  15   7       33.24       30.58      4.21 o 
   6  15   7        0.29        1.26      1.14 o 
   7  15   7       14.99       12.15      2.81 o 
  -7  16   7       30.02       31.78      8.74 o 
  -6  16   7        5.35        5.06      2.04 o 
  -5  16   7        0.04        1.99      0.85 o 
  -4  16   7       83.67       62.62      3.63 o 
  -3  16   7        0.24        0.75      0.77 o 
  -2  16   7      254.18      231.58      4.99 o 
  -1  16   7        0.17       -0.37      1.42 o 
   0  16   7        7.63        9.39      1.86 o 
   1  16   7     1063.43     1037.60     10.96 o 
   2  16   7        2.38        3.96      1.12 o 
   3  16   7        2.76        2.05      0.62 o 
   4  16   7     1214.19     1249.69      9.95 o 
   5  16   7       76.50       87.16      6.25 o 
   6  16   7      165.79      169.99      3.36 o 
   7  16   7       61.73       57.65      4.02 o 
  -7  17   7       13.74        5.72      2.58 o 
  -6  17   7       17.46       19.42      3.68 o 
  -5  17   7      117.14      100.51      3.33 o 
  -4  17   7       13.70       17.52      2.61 o 
  -3  17   7      126.11      118.71      3.09 o 
  -2  17   7       55.84       64.77      2.43 o 
  -1  17   7      999.65     1055.01     14.93 o 
   0  17   7     1736.19     1723.54     23.84 o 
   1  17   7       59.35       52.39      3.23 o 
   2  17   7      442.89      464.91      4.63 o 
   3  17   7        2.45        3.15      0.60 o 
   4  17   7      458.28      456.83      7.64 o 
   5  17   7      760.44      815.24     16.18 o 
   6  17   7       40.57       43.05      3.20 o 
  -7  18   7        3.60        3.13      1.97 o 
  -6  18   7       14.65       12.23      3.59 o 
  -5  18   7       12.47       14.04      2.62 o 
  -4  18   7       53.44       49.98      3.63 o 
  -3  18   7       27.99       34.38      2.50 o 
  -2  18   7       69.71       75.04      3.17 o 
  -1  18   7      494.53      458.15      7.52 o 
   0  18   7        2.90        5.32      1.98 o 
   1  18   7     1013.79      978.11     11.03 o 
   2  18   7      159.27      158.48      4.55 o 
   3  18   7      189.01      181.88      3.84 o 
   4  18   7      290.62      294.15      5.47 o 
   5  18   7        0.06        2.27      1.04 o 
   6  18   7      290.01      304.76      9.41 o 
  -6  19   7       18.63       21.87      5.71 o 
  -5  19   7       26.07       20.51      4.56 o 
  -4  19   7       69.12       75.17      3.68 o 
  -3  19   7       17.05       17.72      2.99 o 
  -2  19   7      142.77      138.55      3.88 o 
  -1  19   7      472.85      414.12      7.69 o 
   0  19   7      176.14      165.23      4.32 o 
   1  19   7        0.33        0.83      1.07 o 
   2  19   7        0.04        2.05      0.92 o 
   3  19   7       54.19       40.04      3.08 o 
   4  19   7      260.46      257.94      6.72 o 
   5  19   7      185.76      181.02      4.76 o 
   6  19   7      117.33      122.52      4.10 o 
  -6  20   7        7.08        9.60      2.59 o 
  -5  20   7       17.35       16.46      5.18 o 
  -4  20   7        6.23        5.45      1.86 o 
  -3  20   7       34.33       36.72      2.41 o 
  -2  20   7       39.07       35.81      5.12 o 
  -1  20   7       79.75       63.77      2.66 o 
   0  20   7        0.15        1.00      0.86 o 
   1  20   7      312.29      304.60      5.69 o 
   2  20   7       24.61       22.21      5.40 o 
   3  20   7       17.93       27.01      5.98 o 
   4  20   7      116.49      118.54      4.92 o 
   5  20   7       14.45       13.99      4.60 o 
  -5  21   7       87.60       95.33      4.36 o 
  -4  21   7       30.49       42.83      4.78 o 
  -3  21   7        1.25        1.12      1.15 o 
  -2  21   7      221.45      224.89      5.32 o 
  -1  21   7        9.96        8.82      2.29 o 
   0  21   7      204.64      211.99     10.18 o 
   1  21   7       37.48       52.75      7.52 o 
   2  21   7        0.10        0.83      1.19 o 
   3  21   7        0.82        3.27      3.82 o 
   4  21   7      101.14      107.77      7.32 o 
   5  21   7        4.68        4.65      2.24 o 
  -5  22   7        4.53        4.12      2.08 o 
  -4  22   7      217.30      232.00      5.53 o 
  -3  22   7      439.27      494.49      9.88 o 
  -2  22   7       29.43       22.14      4.94 o 
  -1  22   7      164.31      167.66      4.96 o 
   0  22   7       81.72       88.89      3.66 o 
   1  22   7      106.04      107.28      4.14 o 
   2  22   7       13.99        9.17      3.37 o 
   3  22   7       12.30        6.77      5.19 o 
   4  22   7       50.08       33.29     17.87 o 
  -4  23   7      416.47      505.73     11.16 o 
  -3  23   7      103.51      122.13      3.51 o 
  -2  23   7       56.59       52.93      7.26 o 
  -1  23   7       16.86       13.20      3.45 o 
   0  23   7       40.59       35.23      6.37 o 
   1  23   7        7.56        5.06      2.70 o 
   2  23   7        0.10        0.01      1.84 o 
   3  23   7        1.50        4.29      2.32 o 
  -3  24   7        2.24        2.47      1.21 o 
  -2  24   7       69.91       89.72      5.21 o 
  -1  24   7       30.73       23.57      6.05 o 
   0  24   7        5.73        5.11      2.77 o 
   1  24   7       13.13       10.39      4.51 o 
   2  24   7       91.00      102.56      9.07 o 
  -2  25   7       13.30        8.22      3.13 o 
  -1  25   7       69.21       75.16      4.10 o 
   0  25   7       26.19       18.71      7.51 o 
   1  25   7       34.09       31.17      3.21 o 
  -9   0   8       56.55       63.44      4.19 o 
  -8   0   8      442.01      417.18     11.10 o 
  -7   0   8      523.03      527.57      7.07 o 
  -6   0   8        4.83        4.89      2.10 o 
  -5   0   8       33.69       35.05      3.97 o 
  -4   0   8     2614.43     2669.39     57.99 o 
  -3   0   8      133.96      161.82      3.76 o 
  -2   0   8        1.15        5.88      1.89 o 
  -1   0   8     2222.27     2237.33     29.34 o 
   0   0   8     1805.42     1735.07     21.01 o 
   1   0   8     5144.90     5029.60     47.16 o 
   2   0   8     1632.42     1852.06     48.00 o 
   3   0   8      583.77      645.83     11.64 o 
   4   0   8       64.93       62.97      1.84 o 
   5   0   8     5061.58     5292.12     84.86 o 
   6   0   8      234.93      229.96      7.06 o 
   7   0   8       35.36       39.19      5.45 o 
   8   0   8     1220.68     1228.47     15.35 o 
  -9   1   8      339.90      330.23      7.64 o 
  -8   1   8      221.90      245.07      4.70 o 
  -7   1   8      287.79      291.28      4.50 o 
  -6   1   8      563.16      566.11      7.56 o 
  -5   1   8     1090.74     1057.01     12.71 o 
  -4   1   8      610.59      575.21      7.26 o 
  -3   1   8      759.99      801.13      8.90 o 
  -2   1   8       16.35       15.23      1.88 o 
  -1   1   8     1959.83     1989.28     16.89 o 
   0   1   8       76.53       78.40      1.52 o 
   1   1   8       38.26       36.57      1.51 o 
   2   1   8     2317.27     2494.39     17.52 o 
   3   1   8      223.90      228.20      1.78 o 
   4   1   8       23.45       23.13      1.51 o 
   5   1   8     1333.53     1426.66     12.27 o 
   6   1   8      117.81      108.33      2.50 o 
   7   1   8       89.84       85.80      2.52 o 
   8   1   8        2.98        3.45      2.09 o 
  -9   2   8      120.20      143.58      4.62 o 
  -8   2   8      394.79      406.44      6.24 o 
  -7   2   8      545.88      580.91      7.85 o 
  -6   2   8       50.17       42.78      2.86 o 
  -5   2   8      516.11      480.25      6.09 o 
  -4   2   8      102.78       95.08      2.51 o 
  -3   2   8      562.10      610.83      5.09 o 
  -2   2   8     1358.10     1484.18     24.31 o 
  -1   2   8     2213.90     2392.40     22.42 o 
   0   2   8      188.77      189.19      2.01 o 
   1   2   8      187.09      176.14      2.35 o 
   2   2   8     2586.09     2705.49     18.71 o 
   3   2   8      332.17      342.91      4.63 o 
   4   2   8        1.38        2.15      0.65 o 
   5   2   8      706.04      722.80      6.64 o 
   6   2   8       55.46       55.37      2.77 o 
   7   2   8        1.66        0.61      1.36 o 
   8   2   8      306.70      295.25      6.74 o 
  -9   3   8        1.55        1.84      0.94 o 
  -8   3   8       26.94       23.26      3.41 o 
  -7   3   8      615.58      619.97      5.28 o 
  -6   3   8      207.80      192.40      4.87 o 
  -5   3   8      222.67      213.70      4.25 o 
  -4   3   8        6.80        6.35      0.89 o 
  -3   3   8        3.19        0.74      0.62 o 
  -2   3   8      139.58      137.93      1.88 o 
  -1   3   8     1292.47     1302.99      9.01 o 
   0   3   8      149.15      175.55      2.14 o 
   1   3   8      804.80      875.51      9.71 o 
   2   3   8      958.29     1015.10     12.21 o 
   3   3   8      766.43      821.54      8.91 o 
   4   3   8       48.46       49.43      1.23 o 
   5   3   8       91.40       86.47      1.75 o 
   6   3   8       72.12       78.89      2.07 o 
   7   3   8        2.42        1.48      1.39 o 
   8   3   8      374.18      365.09      7.63 o 
  -9   4   8        0.73        1.54      1.07 o 
  -8   4   8       20.64       11.11      2.53 o 
  -7   4   8        8.42        7.32      1.31 o 
  -6   4   8      100.43      113.18      2.60 o 
  -5   4   8      267.02      308.43      4.39 o 
  -4   4   8      405.60      369.17      5.29 o 
  -3   4   8      133.08      131.05      2.08 o 
  -2   4   8        1.45        0.90      0.60 o 
  -1   4   8      148.82      188.76      2.22 o 
   0   4   8     1748.24     1800.16     17.19 o 
   1   4   8       10.66       11.38      1.31 o 
   2   4   8     3913.93     3861.49     23.46 o 
   3   4   8     1489.65     1558.43     26.81 o 
   4   4   8      151.78      154.71      2.09 o 
   5   4   8      318.28      324.21      4.21 o 
   6   4   8      181.75      182.62      3.45 o 
   7   4   8       17.17       15.64      3.34 o 
   8   4   8        0.00        2.23      1.66 o 
  -9   5   8      150.43      144.74      4.44 o 
  -8   5   8        2.05        3.01      0.94 o 
  -7   5   8       26.35       27.33      3.01 o 
  -6   5   8       35.82       39.33      1.85 o 
  -5   5   8       17.03       23.15      3.05 o 
  -4   5   8      406.24      407.51      5.87 o 
  -3   5   8      351.06      334.30      2.07 o 
  -2   5   8       19.83       16.88      0.84 o 
  -1   5   8       70.10       78.37      1.49 o 
   0   5   8      556.03      552.26      5.88 o 
   1   5   8        0.80        2.63      2.55 o 
   2   5   8       92.05       83.06      1.92 o 
   3   5   8      109.24      102.02      1.90 o 
   4   5   8       44.38       40.74      1.12 o 
   5   5   8        2.98        0.44      0.59 o 
   6   5   8      188.77      196.62      3.74 o 
   7   5   8       70.57       61.93      5.76 o 
   8   5   8      428.69      420.24      8.58 o 
  -9   6   8       10.38        8.44      3.58 o 
  -8   6   8        1.73        1.97      0.76 o 
  -7   6   8        0.58        1.10      0.73 o 
  -6   6   8        0.11        2.51      0.89 o 
  -5   6   8      739.47      754.06      8.93 o 
  -4   6   8        0.02        0.98      0.56 o 
  -3   6   8      297.43      250.00      2.64 o 
  -2   6   8      998.41      989.79      9.78 o 
  -1   6   8      609.82      668.90      7.13 o 
   0   6   8        6.42        8.98      1.03 o 
   1   6   8       49.61       59.13      1.82 o 
   2   6   8       95.21       94.81      3.58 o 
   3   6   8       47.90       42.86      1.12 o 
   4   6   8       11.99       13.67      1.75 o 
   5   6   8       23.66       18.66      2.75 o 
   6   6   8        1.26        1.88      0.94 o 
   7   6   8        0.31        0.91      1.62 o 
   8   6   8       89.26       92.86      3.51 o 
  -9   7   8      245.38      282.52     10.58 o 
  -8   7   8        1.21        1.71      1.35 o 
  -7   7   8       29.12       27.10      3.31 o 
  -6   7   8       50.30       52.97      1.65 o 
  -5   7   8      265.78      259.14      4.64 o 
  -4   7   8      136.43      117.73      1.72 o 
  -3   7   8       24.18       20.87      1.39 o 
  -2   7   8      710.62      704.41      5.57 o 
  -1   7   8      351.98      361.11      1.59 o 
   0   7   8       13.20       16.32      1.32 o 
   1   7   8      400.22      446.51      2.98 o 
   2   7   8      932.50      929.20     10.84 o 
   3   7   8       21.40       19.35      1.73 o 
   4   7   8        9.31       14.01      1.82 o 
   5   7   8       24.36       28.11      2.34 o 
   6   7   8       14.54       14.58      2.40 o 
   7   7   8        6.97        5.45      1.91 o 
   8   7   8       41.47       30.10      6.43 o 
  -9   8   8      213.53      233.10      8.22 o 
  -8   8   8        0.05        2.06      1.23 o 
  -7   8   8        0.58        2.16      0.86 o 
  -6   8   8      120.07      103.14      2.54 o 
  -5   8   8       13.78       10.76      1.94 o 
  -4   8   8       75.80       70.76      1.96 o 
  -3   8   8       81.53       84.75      1.42 o 
  -2   8   8      278.71      238.38      1.89 o 
  -1   8   8       17.75       13.68      0.82 o 
   0   8   8     2872.60     2936.44     16.66 o 
   1   8   8       16.32       18.19      1.70 o 
   2   8   8       60.37       67.18      1.98 o 
   3   8   8      180.78      189.42      2.31 o 
   4   8   8      577.36      610.67      6.71 o 
   5   8   8       10.26        7.82      1.51 o 
   6   8   8        0.53        0.55      0.97 o 
   7   8   8      202.12      202.22      5.98 o 
   8   8   8       35.79       24.96      6.10 o 
  -9   9   8        0.91        1.11      1.87 o 
  -8   9   8        0.15        2.06      1.48 o 
  -7   9   8       31.78       24.16      5.23 o 
  -6   9   8       30.75       32.08      1.62 o 
  -5   9   8      466.78      458.74      6.30 o 
  -4   9   8        4.30        5.09      0.72 o 
  -3   9   8     1140.41     1141.35      9.62 o 
  -2   9   8      129.64      105.39      1.56 o 
  -1   9   8      273.85      265.68      2.23 o 
   0   9   8        2.75        2.87      0.60 o 
   1   9   8        0.41        1.12      0.67 o 
   2   9   8      511.68      582.19      5.94 o 
   3   9   8      245.97      226.27      3.43 o 
   4   9   8        7.65        6.13      1.34 o 
   5   9   8        7.92        8.58      1.74 o 
   6   9   8       20.51       19.52      3.25 o 
   7   9   8        2.62        2.89      1.19 o 
   8   9   8        7.08        5.12      1.75 o 
  -8  10   8       19.70        7.85      4.46 o 
  -7  10   8        2.79        2.96      1.40 o 
  -6  10   8      204.53      199.69      4.57 o 
  -5  10   8      152.41      133.46      2.56 o 
  -4  10   8       59.19       55.27      1.31 o 
  -3  10   8       23.19       11.41      1.27 o 
  -2  10   8      783.44      750.25      8.79 o 
  -1  10   8      274.23      262.36      2.97 o 
   0  10   8      216.50      234.69      2.90 o 
   1  10   8      265.21      275.66      3.99 o 
   2  10   8      110.25      113.20      2.18 o 
   3  10   8      451.67      464.77      6.15 o 
   4  10   8       64.46       66.50      1.78 o 
   5  10   8        1.41        1.86      0.99 o 
   6  10   8     1111.46     1153.19     15.61 o 
   7  10   8      219.35      228.65      4.63 o 
   8  10   8       18.53       14.56      4.45 o 
  -8  11   8       18.26       13.55      2.92 o 
  -7  11   8        0.01        0.56      1.52 o 
  -6  11   8       98.71       78.16      3.96 o 
  -5  11   8     1207.88     1085.29     14.92 o 
  -4  11   8      818.18      752.15      7.94 o 
  -3  11   8      544.29      549.41     10.62 o 
  -2  11   8     1395.00     1344.67     12.93 o 
  -1  11   8        0.06        0.65      0.40 o 
   0  11   8      356.57      319.68      3.66 o 
   1  11   8      275.31      285.47      3.66 o 
   2  11   8      423.12      442.59      7.90 o 
   3  11   8      641.89      673.42      7.27 o 
   4  11   8       28.68       29.15      2.62 o 
   5  11   8       43.79       47.11      3.55 o 
   6  11   8      109.39      110.15      3.25 o 
   7  11   8      163.53      168.26      3.87 o 
  -8  12   8        1.61       -0.50      1.92 o 
  -7  12   8       76.71       91.44      4.51 o 
  -6  12   8       75.93       83.93      3.67 o 
  -5  12   8      241.38      235.33      8.32 o 
  -4  12   8       85.99       85.83      2.79 o 
  -3  12   8     8175.88     8285.89     81.14 o 
  -2  12   8      538.95      525.40      6.37 o 
  -1  12   8       74.86       83.50      1.49 o 
   0  12   8       51.41       46.24      1.00 o 
   1  12   8      245.71      231.31      2.44 o 
   2  12   8        2.26        1.72      0.76 o 
   3  12   8       21.15       28.19      2.29 o 
   4  12   8      113.03      109.84      2.46 o 
   5  12   8      189.11      200.14      4.52 o 
   6  12   8       92.66       96.25      2.46 o 
   7  12   8       44.37       38.27      4.67 o 
  -8  13   8       83.66       96.37     10.59 o 
  -7  13   8       50.64       51.50      6.31 o 
  -6  13   8       32.33       26.10      4.11 o 
  -5  13   8      421.67      399.83      6.95 o 
  -4  13   8        3.51        4.51      1.30 o 
  -3  13   8      190.13      185.35      4.78 o 
  -2  13   8      268.99      234.72      3.92 o 
  -1  13   8      402.08      396.67      5.93 o 
   0  13   8        0.45        1.31      0.53 o 
   1  13   8      355.60      324.87      4.59 o 
   2  13   8        8.93       10.08      1.38 o 
   3  13   8      451.02      462.08      6.30 o 
   4  13   8      441.65      464.46      4.87 o 
   5  13   8      131.62      124.45      3.38 o 
   6  13   8      191.57      196.46      3.85 o 
   7  13   8       40.91       37.55      4.87 o 
  -8  14   8       84.74       98.53      6.69 o 
  -7  14   8        9.72        7.19      2.43 o 
  -6  14   8       58.68       57.01      3.79 o 
  -5  14   8      214.96      198.81      5.46 o 
  -4  14   8      532.66      502.14      8.33 o 
  -3  14   8     1472.02     1369.62     18.10 o 
  -2  14   8     1276.88     1323.00     11.88 o 
  -1  14   8      321.39      329.26      4.65 o 
   0  14   8        3.38        7.81      1.27 o 
   1  14   8        6.81        5.45      1.23 o 
   2  14   8      480.02      477.18      6.74 o 
   3  14   8       14.96       14.31      2.09 o 
   4  14   8       79.96       80.20      2.02 o 
   5  14   8      172.47      187.31      4.42 o 
   6  14   8       43.13       49.53      3.97 o 
   7  14   8      129.24      124.56      4.80 o 
  -7  15   8       14.27        9.99      3.45 o 
  -6  15   8       97.64       93.14      5.46 o 
  -5  15   8       42.28       35.66      3.65 o 
  -4  15   8       75.81       61.04      4.02 o 
  -3  15   8      248.30      243.50      5.28 o 
  -2  15   8       16.48       18.61      2.87 o 
  -1  15   8       61.69       72.36      1.62 o 
   0  15   8      299.20      296.17      5.38 o 
   1  15   8      264.36      260.79      4.13 o 
   2  15   8      112.63      106.08      2.16 o 
   3  15   8      456.85      493.53      4.49 o 
   4  15   8      210.25      205.00      4.37 o 
   5  15   8     1124.96     1190.13     10.26 o 
   6  15   8        1.69        2.65      1.02 o 
   7  15   8       13.25       10.18      2.08 o 
  -7  16   8       16.48       15.64      4.65 o 
  -6  16   8      280.33      294.43      8.22 o 
  -5  16   8      256.40      256.38      5.20 o 
  -4  16   8      223.54      220.82      5.56 o 
  -3  16   8       13.83       21.47      3.62 o 
  -2  16   8      473.04      450.30      7.42 o 
  -1  16   8     1385.91     1371.01     17.33 o 
   0  16   8       71.24       67.53      1.86 o 
   1  16   8       72.44       75.74      2.65 o 
   2  16   8     1916.82     1951.76     23.46 o 
   3  16   8      180.31      165.27      2.81 o 
   4  16   8        7.42        6.40      1.75 o 
   5  16   8      170.84      169.63      4.36 o 
   6  16   8      135.32      137.83      3.76 o 
  -7  17   8        1.82        1.03      1.39 o 
  -6  17   8        0.70        2.81      1.60 o 
  -5  17   8       36.27       37.63      4.57 o 
  -4  17   8        3.33        0.68      1.35 o 
  -3  17   8       28.82       30.79      6.19 o 
  -2  17   8       26.18       23.07      3.64 o 
  -1  17   8        4.74        0.73      1.55 o 
   0  17   8        4.36        8.52      1.76 o 
   1  17   8      734.76      729.49      6.76 o 
   2  17   8       11.70        8.26      1.32 o 
   3  17   8      334.56      354.62      4.53 o 
   4  17   8       13.30       10.57      2.51 o 
   5  17   8      169.10      176.91      3.87 o 
   6  17   8       14.01        9.25      2.59 o 
  -6  18   8       18.75       12.42      3.70 o 
  -5  18   8       16.72       13.42      3.13 o 
  -4  18   8       44.44       44.64      2.47 o 
  -3  18   8       48.18       56.90      3.29 o 
  -2  18   8       70.28       69.25      2.70 o 
  -1  18   8        3.12        1.87      1.31 o 
   0  18   8      129.14      118.65      3.95 o 
   1  18   8        2.67        2.31      1.23 o 
   2  18   8      237.20      214.41      4.64 o 
   3  18   8      127.56      121.45      4.31 o 
   4  18   8       33.74       35.64      3.09 o 
   5  18   8      105.81      107.05      3.23 o 
   6  18   8       14.09        9.61      2.62 o 
  -6  19   8       44.76       48.37      5.31 o 
  -5  19   8       42.36       46.93      7.78 o 
  -4  19   8      132.95      144.84      5.05 o 
  -3  19   8       49.54       43.36      3.65 o 
  -2  19   8       30.50       41.25      3.68 o 
  -1  19   8      247.79      268.04      5.08 o 
   0  19   8      269.78      241.17      3.76 o 
   1  19   8        0.82        2.31      1.18 o 
   2  19   8      187.53      180.47      5.85 o 
   3  19   8       38.66       37.48      3.86 o 
   4  19   8       41.35       46.95      5.06 o 
   5  19   8        1.27        0.99      1.34 o 
  -6  20   8       24.16       17.28      5.47 o 
  -5  20   8      122.78      167.89      6.07 o 
  -4  20   8      171.67      194.91      5.02 o 
  -3  20   8       68.36       65.62      3.28 o 
  -2  20   8        2.96        2.62      0.98 o 
  -1  20   8       42.36       39.09      3.00 o 
   0  20   8        0.00        1.80      1.29 o 
   1  20   8      143.65      131.32      5.58 o 
   2  20   8       58.01       52.93      5.92 o 
   3  20   8        4.92        5.25      1.57 o 
   4  20   8      357.53      388.53      8.84 o 
   5  20   8       14.12       11.31      3.72 o 
  -5  21   8      220.89      246.07     10.52 o 
  -4  21   8        1.71        0.93      1.12 o 
  -3  21   8        6.53        2.99      1.39 o 
  -2  21   8      123.86      138.62      4.08 o 
  -1  21   8       14.48       13.30      2.38 o 
   0  21   8        0.05        1.83      1.06 o 
   1  21   8        2.26        2.26      1.13 o 
   2  21   8       16.11       11.93      6.82 o 
   3  21   8       19.35       15.91      4.37 o 
   4  21   8        0.67        3.00      2.27 o 
  -4  22   8       39.03       41.20      5.41 o 
  -3  22   8      143.60      157.33      4.25 o 
  -2  22   8        1.47        2.41      1.15 o 
  -1  22   8       76.91       84.21      3.13 o 
   0  22   8       15.29       13.05      3.35 o 
   1  22   8       15.92       20.58      5.58 o 
   2  22   8        4.94        4.94      1.64 o 
   3  22   8        9.48        7.58      5.37 o 
  -4  23   8      300.99      369.67      9.97 o 
  -3  23   8        5.15        6.94      2.25 o 
  -2  23   8       55.14       49.94      4.01 o 
  -1  23   8        5.97        2.51      1.63 o 
   0  23   8       14.67       12.72      5.37 o 
   1  23   8       59.31       70.11      4.14 o 
   2  23   8       14.20       10.41      9.04 o 
  -3  24   8      146.95      185.33      6.14 o 
  -2  24   8        3.71        6.06      1.53 o 
  -1  24   8        6.95        5.95      2.98 o 
   0  24   8       31.48       30.66      5.78 o 
   1  24   8        1.16        2.37      1.64 o 
  -1  25   8        8.12        5.98      1.70 o 
   0  25   8        5.95        3.96      1.53 o 
  -9   1   9       50.10       52.45      2.61 o 
  -8   1   9       34.93       26.96      4.73 o 
  -7   1   9      268.70      283.44      6.20 o 
  -6   1   9       46.56       47.90      2.10 o 
  -5   1   9      762.49      723.16      8.38 o 
  -4   1   9        2.58        1.81      0.83 o 
  -3   1   9      227.69      221.18      2.75 o 
  -2   1   9     1694.33     1828.38     14.47 o 
  -1   1   9      278.27      308.92      3.94 o 
   0   1   9      890.97      845.21      9.41 o 
   1   1   9      116.15      113.91      2.04 o 
   2   1   9     1987.08     1964.60     21.70 o 
   3   1   9     1199.46     1255.48     18.99 o 
   4   1   9       58.65       56.10      1.74 o 
   5   1   9       80.78       79.55      1.97 o 
   6   1   9      146.67      143.32      3.29 o 
   7   1   9       39.27       33.76      4.63 o 
   8   1   9       31.55       25.96      5.62 o 
  -9   2   9       58.30       66.98      3.00 o 
  -8   2   9      200.74      215.88      4.60 o 
  -7   2   9      420.26      409.95      6.54 o 
  -6   2   9      302.02      288.58      4.85 o 
  -5   2   9      835.15      828.04     13.43 o 
  -4   2   9     1164.39     1074.36     12.33 o 
  -3   2   9      237.67      233.92      4.25 o 
  -2   2   9      234.35      286.16      5.99 o 
  -1   2   9      954.41      929.88     18.52 o 
   0   2   9      188.78      187.37      2.80 o 
   1   2   9     3500.80     3570.81     41.76 o 
   2   2   9     2171.63     2299.45     26.42 o 
   3   2   9     1198.82     1259.77     19.57 o 
   4   2   9     2230.70     2335.97     24.43 o 
   5   2   9       35.24       43.67      4.42 o 
   6   2   9       23.50       31.68      3.21 o 
   7   2   9       23.37       17.87      3.94 o 
   8   2   9      300.42      272.86      8.08 o 
  -9   3   9        3.86        2.98      1.21 o 
  -8   3   9        5.53        2.96      0.86 o 
  -7   3   9      632.26      610.64      8.81 o 
  -6   3   9      263.96      271.17      4.74 o 
  -5   3   9      912.21      854.11      9.86 o 
  -4   3   9      405.37      362.22      4.74 o 
  -3   3   9       29.35       30.01      2.30 o 
  -2   3   9     1436.12     1582.92     21.40 o 
  -1   3   9      907.49      937.20     11.57 o 
   0   3   9      151.82      135.69      2.10 o 
   1   3   9     1554.30     1525.77     16.16 o 
   2   3   9       17.43       18.38      1.98 o 
   3   3   9       48.87       50.40      1.66 o 
   4   3   9      243.80      255.07      5.02 o 
   5   3   9      269.24      284.40      4.55 o 
   6   3   9      144.29      154.13      2.73 o 
   7   3   9       20.93       17.74      3.89 o 
   8   3   9       44.41       42.52      6.28 o 
  -9   4   9       24.35       18.90      4.92 o 
  -8   4   9       22.60       17.34      3.68 o 
  -7   4   9     1126.90     1101.73     14.64 o 
  -6   4   9       18.31       18.83      2.75 o 
  -5   4   9        0.04        0.27      1.11 o 
  -4   4   9       88.85       79.78      2.77 o 
  -3   4   9       77.62       64.38      2.64 o 
  -2   4   9     1633.51     1692.46     13.32 o 
  -1   4   9       29.91       41.16      1.31 o 
   0   4   9     1013.07      930.78     10.34 o 
   1   4   9      438.83      441.02      2.70 o 
   2   4   9      187.78      194.85      3.14 o 
   3   4   9       16.26       18.65      1.74 o 
   4   4   9       68.67       69.80      2.55 o 
   5   4   9       12.25       12.43      1.63 o 
   6   4   9        1.14        0.73      0.83 o 
   7   4   9       44.60       36.94      7.13 o 
   8   4   9      223.09      215.46      5.94 o 
  -9   5   9       26.29       21.51      7.35 o 
  -8   5   9       43.93       33.65      3.41 o 
  -7   5   9       44.52       37.47      3.52 o 
  -6   5   9        0.00        0.72      0.61 o 
  -5   5   9     4331.10     4021.06     59.19 o 
  -4   5   9     2163.96     1994.44     19.00 o 
  -3   5   9      942.68      960.50     13.03 o 
  -2   5   9      361.28      345.97      2.83 o 
  -1   5   9       43.03       49.96      1.84 o 
   0   5   9      374.31      317.27      1.94 o 
   1   5   9      156.75      149.69      2.37 o 
   2   5   9      113.36      116.23      2.45 o 
   3   5   9      330.67      359.68      5.13 o 
   4   5   9        6.08        8.00      1.42 o 
   5   5   9        0.30        0.91      0.56 o 
   6   5   9        6.95        7.35      1.77 o 
   7   5   9       79.15       77.00      3.87 o 
   8   5   9        0.97        3.54      1.53 o 
  -9   6   9        0.74        1.49      2.02 o 
  -8   6   9       11.19       10.54      2.36 o 
  -7   6   9       27.80       24.15      3.41 o 
  -6   6   9      243.26      237.61      3.36 o 
  -5   6   9     1911.53     1884.12     15.11 o 
  -4   6   9        1.32        0.74      0.87 o 
  -3   6   9     1162.90     1208.06     12.98 o 
  -2   6   9        3.25        2.40      0.68 o 
  -1   6   9      116.89      124.53      2.17 o 
   0   6   9       20.27       30.27      1.09 o 
   1   6   9      273.30      297.20      2.33 o 
   2   6   9      955.55     1020.63     15.77 o 
   3   6   9       22.66       30.53      2.04 o 
   4   6   9       56.14       58.83      1.75 o 
   5   6   9       37.60       42.19      2.52 o 
   6   6   9      233.46      222.53      4.91 o 
   7   6   9       23.37       21.81      4.89 o 
   8   6   9        9.51        7.23      2.94 o 
  -9   7   9      162.37      172.77     16.33 o 
  -8   7   9       84.71       71.15      4.58 o 
  -7   7   9        0.03        1.00      0.75 o 
  -6   7   9        3.81        7.17      1.14 o 
  -5   7   9      496.76      495.20      5.83 o 
  -4   7   9      162.10      146.70      2.15 o 
  -3   7   9       24.13       22.00      1.77 o 
  -2   7   9       21.91       28.73      1.29 o 
  -1   7   9      413.06      419.11      3.60 o 
   0   7   9      478.03      524.49      5.44 o 
   1   7   9       38.46       39.98      1.27 o 
   2   7   9     1518.84     1510.14     20.93 o 
   3   7   9      249.72      253.15      3.89 o 
   4   7   9       80.42       84.40      1.99 o 
   5   7   9       16.45       13.07      1.93 o 
   6   7   9       88.55       89.28      2.20 o 
   7   7   9       77.47       69.97      3.91 o 
   8   7   9      165.85      166.74      5.51 o 
  -9   8   9       95.34      109.52     11.56 o 
  -8   8   9       25.13       18.26      5.61 o 
  -7   8   9      103.23       96.14      5.86 o 
  -6   8   9        5.66        5.09      1.30 o 
  -5   8   9      948.31      896.52     10.92 o 
  -4   8   9       88.46       85.09      1.85 o 
  -3   8   9      399.42      410.51      4.55 o 
  -2   8   9       98.69       74.67      1.75 o 
  -1   8   9        0.81        6.96      0.92 o 
   0   8   9     1634.47     1656.64     17.47 o 
   1   8   9      192.37      207.34      3.27 o 
   2   8   9      747.15      794.24      8.47 o 
   3   8   9     1872.26     1963.59     23.27 o 
   4   8   9      304.35      306.78      4.84 o 
   5   8   9       39.69       37.45      3.71 o 
   6   8   9       59.50       51.74      4.20 o 
   7   8   9        9.82        8.22      2.15 o 
   8   8   9       69.90       63.75      3.89 o 
  -8   9   9        7.98        4.20      3.44 o 
  -7   9   9        7.96        4.09      1.52 o 
  -6   9   9       21.55       17.99      2.01 o 
  -5   9   9        0.40        1.57      0.67 o 
  -4   9   9      295.38      288.02      3.71 o 
  -3   9   9      398.68      368.35      4.18 o 
  -2   9   9      457.19      463.92      5.02 o 
  -1   9   9      144.58      173.60      1.85 o 
   0   9   9      809.27      827.09      8.77 o 
   1   9   9      103.54      117.28      2.78 o 
   2   9   9      312.52      313.16      4.66 o 
   3   9   9        5.29        9.35      1.45 o 
   4   9   9      128.28      130.37      1.85 o 
   5   9   9        0.02        1.62      0.95 o 
   6   9   9       11.88       11.00      2.01 o 
   7   9   9       21.66       17.99      3.96 o 
   8   9   9       54.03       53.80      5.60 o 
  -8  10   9       15.49       15.64      4.04 o 
  -7  10   9       24.16       28.32      4.88 o 
  -6  10   9      153.75      134.47      4.80 o 
  -5  10   9       77.64       86.41      2.72 o 
  -4  10   9      238.94      220.92      3.04 o 
  -3  10   9        2.51        0.69      0.54 o 
  -2  10   9      433.48      475.04      4.80 o 
  -1  10   9      589.88      569.49      5.07 o 
   0  10   9       44.58       42.83      1.35 o 
   1  10   9      201.34      211.43      3.04 o 
   2  10   9        0.01        0.33      0.87 o 
   3  10   9      231.24      241.00      3.14 o 
   4  10   9       62.78       67.36      1.90 o 
   5  10   9      103.48       99.40      2.42 o 
   6  10   9      184.20      191.07      4.16 o 
   7  10   9       17.82       12.78      2.86 o 
  -8  11   9        0.27        2.17      2.00 o 
  -7  11   9        0.56        2.32      1.97 o 
  -6  11   9        4.25        1.21      1.52 o 
  -5  11   9        7.41        4.99      1.08 o 
  -4  11   9        0.32        2.94      1.28 o 
  -3  11   9      175.21      171.87      4.15 o 
  -2  11   9      155.93      145.94      2.46 o 
  -1  11   9       23.66       23.18      1.31 o 
   0  11   9       10.16        8.74      1.10 o 
   1  11   9      109.17      118.55      2.36 o 
   2  11   9       87.73       88.63      2.24 o 
   3  11   9       13.84       13.73      1.64 o 
   4  11   9      216.25      215.99      2.67 o 
   5  11   9       12.78        7.00      1.51 o 
   6  11   9       77.99       80.97      4.73 o 
   7  11   9       45.64       28.23      7.16 o 
  -8  12   9      141.70      172.39      5.23 o 
  -7  12   9       85.06       80.98      4.61 o 
  -6  12   9       20.47       10.79      2.30 o 
  -5  12   9      157.84      143.60      3.05 o 
  -4  12   9      387.65      359.83      5.83 o 
  -3  12   9      764.48      671.46     10.24 o 
  -2  12   9      962.91      981.62     12.10 o 
  -1  12   9      928.86      886.58      8.79 o 
   0  12   9        0.99        2.34      0.70 o 
   1  12   9      150.84      169.87      2.97 o 
   2  12   9        8.33        7.54      1.48 o 
   3  12   9      108.72       97.21      1.86 o 
   4  12   9       11.01        8.12      1.82 o 
   5  12   9       53.54       59.65      2.55 o 
   6  12   9        1.81        1.27      1.15 o 
   7  12   9        1.68        2.64      0.80 o 
  -8  13   9        5.19        2.85      1.76 o 
  -7  13   9       18.49       13.49      3.17 o 
  -6  13   9        6.82        6.61      1.82 o 
  -5  13   9      121.46       95.87      4.26 o 
  -4  13   9      158.69      157.75      3.59 o 
  -3  13   9     1005.18     1047.03     14.19 o 
  -2  13   9      600.48      587.72      7.21 o 
  -1  13   9      191.25      186.01      4.34 o 
   0  13   9      737.13      748.86      7.33 o 
   1  13   9        7.80        8.19      1.56 o 
   2  13   9      261.98      264.59      4.36 o 
   3  13   9       96.38       98.65      2.34 o 
   4  13   9      189.13      194.25      5.33 o 
   5  13   9       48.91       46.88      2.58 o 
   6  13   9       20.50       16.22      3.13 o 
   7  13   9        2.64        2.62      0.99 o 
  -7  14   9        0.26        1.77      1.55 o 
  -6  14   9        5.27        3.58      2.41 o 
  -5  14   9      174.89      160.28      5.42 o 
  -4  14   9       71.77       69.37      3.24 o 
  -3  14   9       19.99       13.93      2.93 o 
  -2  14   9      389.03      422.48      6.00 o 
  -1  14   9     1193.04     1204.29     13.79 o 
   0  14   9     1001.48      972.05      9.37 o 
   1  14   9      584.17      603.66     10.26 o 
   2  14   9       11.44       11.46      2.07 o 
   3  14   9      234.77      229.46      3.64 o 
   4  14   9        1.08        1.59      0.76 o 
   5  14   9       23.61       20.14      3.49 o 
   6  14   9       56.63       52.44      3.87 o 
   7  14   9       32.29       17.02      5.74 o 
  -7  15   9       84.26       96.16      5.80 o 
  -6  15   9       21.19       26.80      7.01 o 
  -5  15   9        1.11        0.14      1.31 o 
  -4  15   9      320.26      277.05      7.93 o 
  -3  15   9      456.31      414.56      5.25 o 
  -2  15   9      484.75      433.61      6.36 o 
  -1  15   9      221.95      215.04      3.98 o 
   0  15   9       30.30       25.62      2.88 o 
   1  15   9       55.26       55.16      2.11 o 
   2  15   9       57.02       60.44      2.37 o 
   3  15   9       10.21       12.44      1.51 o 
   4  15   9      397.83      413.22      6.38 o 
   5  15   9        9.52        7.77      1.34 o 
   6  15   9      230.28      235.51      5.36 o 
  -7  16   9       38.32       22.85      9.77 o 
  -6  16   9        2.09        2.58      2.21 o 
  -5  16   9        8.26        8.28      1.99 o 
  -4  16   9       31.88       31.37      6.18 o 
  -3  16   9      645.64      618.05     10.91 o 
  -2  16   9       15.65       15.53      2.29 o 
  -1  16   9        3.04        1.73      1.21 o 
   0  16   9        2.25        1.72      0.94 o 
   1  16   9       27.88       35.44      2.90 o 
   2  16   9      609.30      603.10      8.23 o 
   3  16   9      877.88      889.46      9.07 o 
   4  16   9       59.94       57.36      1.97 o 
   5  16   9        0.03        1.93      1.19 o 
   6  16   9      188.09      187.84      5.25 o 
  -7  17   9        6.82        1.34      2.71 o 
  -6  17   9       26.27       20.18      6.30 o 
  -5  17   9        5.01        5.27      1.22 o 
  -4  17   9        1.58        2.48      1.24 o 
  -3  17   9       90.46       96.95      4.51 o 
  -2  17   9       29.34       37.29      5.05 o 
  -1  17   9        3.83        3.21      1.33 o 
   0  17   9      171.08      160.36      4.40 o 
   1  17   9      138.09      145.27      2.72 o 
   2  17   9        6.22        6.30      1.56 o 
   3  17   9      611.40      603.49      9.11 o 
   4  17   9        7.67        6.44      2.45 o 
   5  17   9       32.66       35.63      3.83 o 
   6  17   9      289.23      275.28      6.43 o 
  -6  18   9       73.12       76.40      4.41 o 
  -5  18   9        0.94        2.88      1.32 o 
  -4  18   9        0.00        1.53      0.97 o 
  -3  18   9        8.28        5.21      1.28 o 
  -2  18   9        9.34        6.68      1.65 o 
  -1  18   9        5.64        9.23      1.81 o 
   0  18   9       28.17       24.20      3.58 o 
   1  18   9       19.31        8.24      1.46 o 
   2  18   9       51.47       50.96      2.58 o 
   3  18   9       21.42       21.16      4.53 o 
   4  18   9       62.11       61.81      3.50 o 
   5  18   9        7.73        5.39      1.53 o 
  -6  19   9        0.19        0.80      1.97 o 
  -5  19   9       31.05       41.69      9.42 o 
  -4  19   9        6.66        8.25      1.77 o 
  -3  19   9       19.70       19.41      3.05 o 
  -2  19   9        1.94        1.90      1.33 o 
  -1  19   9      106.89      100.43      3.02 o 
   0  19   9        6.10        2.47      1.38 o 
   1  19   9      541.84      530.55      9.11 o 
   2  19   9       52.59       57.10      3.54 o 
   3  19   9      100.06       95.63      5.11 o 
   4  19   9      174.94      171.74      5.45 o 
   5  19   9       51.81       48.97      8.33 o 
  -5  20   9       72.73       76.64      3.46 o 
  -4  20   9      121.62      143.59      4.96 o 
  -3  20   9      193.21      208.46      7.01 o 
  -2  20   9        0.30        1.40      1.08 o 
  -1  20   9       14.83       19.12      2.71 o 
   0  20   9      191.11      174.36      4.63 o 
   1  20   9       38.45       29.93      2.69 o 
   2  20   9       56.39       49.35      4.62 o 
   3  20   9       44.44       30.46      8.69 o 
   4  20   9      119.51      125.79      4.66 o 
  -5  21   9      277.65      303.28     10.55 o 
  -4  21   9       95.87      102.35      5.14 o 
  -3  21   9       18.82       16.00      3.54 o 
  -2  21   9       36.51       36.55      4.77 o 
  -1  21   9       87.29       97.91      3.50 o 
   0  21   9       82.04       93.88      3.23 o 
   1  21   9       73.59       70.64      3.22 o 
   2  21   9      288.74      282.69      6.80 o 
   3  21   9      147.86      153.69      5.77 o 
   4  21   9        6.12        3.98      3.22 o 
  -4  22   9      123.46      154.39      4.34 o 
  -3  22   9        4.42        2.97      1.40 o 
  -2  22   9       13.27       10.92      2.41 o 
  -1  22   9       58.65       47.67      3.99 o 
   0  22   9        2.46        2.71      1.51 o 
   1  22   9       23.98       18.70      5.44 o 
   2  22   9        0.03        1.78      1.36 o 
   3  22   9       79.60       84.62     15.60 o 
  -3  23   9        0.29        1.55      1.26 o 
  -2  23   9      179.47      219.01      9.47 o 
  -1  23   9        7.35       11.56      3.21 o 
   0  23   9       18.49       11.54      3.78 o 
   1  23   9        2.44        2.95      1.88 o 
   2  23   9       12.94        7.81      4.08 o 
  -2  24   9       18.72       16.75      5.76 o 
  -1  24   9       29.57       32.10      6.68 o 
   0  24   9       54.12       73.01      5.09 o 
   1  24   9        0.19        2.18      1.74 o 
  -9   0  10       40.32       41.75      6.64 o 
  -8   0  10        0.24        0.81      1.02 o 
  -7   0  10       50.69       48.79      3.21 o 
  -6   0  10        0.01        0.52      1.29 o 
  -5   0  10      594.43      583.07     17.69 o 
  -4   0  10       59.80       66.27      2.43 o 
  -3   0  10      155.44      150.97      3.87 o 
  -2   0  10      985.78      953.13     19.56 o 
  -1   0  10      557.20      584.12      7.53 o 
   0   0  10      191.54      172.08      4.13 o 
   1   0  10      242.00      257.17      4.17 o 
   2   0  10      292.13      325.90      7.22 o 
   3   0  10       44.06       57.10      3.23 o 
   4   0  10       30.24       41.08      5.23 o 
   5   0  10      689.86      728.95     12.58 o 
   6   0  10       76.83       57.45      4.13 o 
   7   0  10      172.13      197.05     15.99 o 
   8   0  10       95.34       86.64      9.79 o 
  -9   1  10       39.20       35.40      2.51 o 
  -8   1  10       12.17       10.00      2.38 o 
  -7   1  10       24.53       17.32      2.51 o 
  -6   1  10     1165.29     1154.57     13.74 o 
  -5   1  10      751.77      758.07      7.02 o 
  -4   1  10      155.86      153.28      2.56 o 
  -3   1  10      380.87      361.66      4.87 o 
  -2   1  10      147.91      115.36      2.42 o 
  -1   1  10     2807.47     2940.89     18.31 o 
   0   1  10      200.39      250.99      3.73 o 
   1   1  10      628.96      704.59      5.87 o 
   2   1  10        3.06        3.57      0.92 o 
   3   1  10     1909.10     1987.12     29.60 o 
   4   1  10     2235.89     2399.59     19.10 o 
   5   1  10      282.41      285.43      4.37 o 
   6   1  10      134.63      126.61      3.76 o 
   7   1  10      519.83      508.44     11.66 o 
   8   1  10       12.11        9.00      3.28 o 
  -9   2  10       21.31       18.51      3.95 o 
  -8   2  10       23.66       19.12      3.44 o 
  -7   2  10      311.63      311.55      4.06 o 
  -6   2  10       59.17       51.54      3.23 o 
  -5   2  10      511.26      491.34      5.94 o 
  -4   2  10      616.93      645.64      7.52 o 
  -3   2  10      335.32      319.37      4.63 o 
  -2   2  10       63.54       68.73      2.01 o 
  -1   2  10      421.87      416.35      5.33 o 
   0   2  10      550.01      590.17      4.73 o 
   1   2  10      390.28      379.75      4.55 o 
   2   2  10     1152.84     1230.84     17.08 o 
   3   2  10     1390.78     1449.87     21.53 o 
   4   2  10       12.33       11.13      2.00 o 
   5   2  10      244.49      233.61      3.95 o 
   6   2  10        4.36        4.09      1.41 o 
   7   2  10       53.63       57.28      7.32 o 
   8   2  10        2.64        2.92      1.53 o 
  -9   3  10        2.24        0.71      1.13 o 
  -8   3  10       34.69       35.82      3.77 o 
  -7   3  10        2.07        1.00      0.96 o 
  -6   3  10      475.81      463.78      4.75 o 
  -5   3  10     1265.09     1239.77     14.97 o 
  -4   3  10      133.14      126.94      3.09 o 
  -3   3  10       14.16       20.14      2.19 o 
  -2   3  10     1025.18     1092.23      8.60 o 
  -1   3  10       33.80       28.26      2.02 o 
   0   3  10       75.93       83.66      1.81 o 
   1   3  10     1469.30     1455.53     15.69 o 
   2   3  10      188.78      181.83      3.74 o 
   3   3  10      755.87      832.27      9.67 o 
   4   3  10        2.36        2.84      0.84 o 
   5   3  10      280.18      285.04      3.81 o 
   6   3  10       21.18       17.66      3.01 o 
   7   3  10      300.95      282.87      5.96 o 
   8   3  10        7.32        4.16      1.79 o 
  -9   4  10      111.26      134.86      6.03 o 
  -8   4  10       83.40       86.91      3.23 o 
  -7   4  10       36.93       27.45      3.29 o 
  -6   4  10       46.11       33.65      2.61 o 
  -5   4  10      462.53      419.12      5.19 o 
  -4   4  10      350.80      336.45      4.79 o 
  -3   4  10      236.22      225.73      3.85 o 
  -2   4  10      132.85      127.99      2.22 o 
  -1   4  10        8.94       10.58      1.33 o 
   0   4  10       32.55       33.27      1.55 o 
   1   4  10        0.02        0.99      0.77 o 
   2   4  10       84.17       79.43      2.70 o 
   3   4  10        1.83        3.20      1.00 o 
   4   4  10        2.61        3.23      2.94 o 
   5   4  10      125.27      124.38      2.66 o 
   6   4  10       11.92       11.50      1.83 o 
   7   4  10       26.54       24.99      4.94 o 
   8   4  10       13.82       10.00      2.33 o 
  -9   5  10        8.97        7.95      2.56 o 
  -8   5  10        9.61        5.38      1.57 o 
  -7   5  10       31.72       35.88      2.54 o 
  -6   5  10       30.70       22.34      2.39 o 
  -5   5  10       16.32       17.13      2.07 o 
  -4   5  10      215.65      225.93      4.16 o 
  -3   5  10     1015.76     1009.95     10.46 o 
  -2   5  10       22.84       23.27      1.27 o 
  -1   5  10      135.97      160.16      2.67 o 
   0   5  10      316.49      298.90      4.10 o 
   1   5  10       56.42       45.84      1.68 o 
   2   5  10       29.63       26.20      1.63 o 
   3   5  10       12.21       16.89      1.99 o 
   4   5  10     1022.63     1041.83     11.39 o 
   5   5  10      204.77      210.09      4.21 o 
   6   5  10       95.14       92.08      2.66 o 
   7   5  10       83.38       86.17      5.90 o 
   8   5  10        0.01        1.30      1.25 o 
  -9   6  10      147.09      157.70      9.04 o 
  -8   6  10       79.74       87.65      5.30 o 
  -7   6  10      112.18      104.29      2.33 o 
  -6   6  10        8.34        7.64      1.14 o 
  -5   6  10      111.69       82.78      1.96 o 
  -4   6  10      248.54      256.05      3.96 o 
  -3   6  10      181.57      163.08      2.37 o 
  -2   6  10      145.16      138.22      2.51 o 
  -1   6  10      190.29      193.19      2.65 o 
   0   6  10      218.55      216.14      3.77 o 
   1   6  10      349.78      360.08      5.27 o 
   2   6  10      178.77      167.46      3.21 o 
   3   6  10      459.66      466.17      6.65 o 
   4   6  10       43.96       42.47      2.47 o 
   5   6  10       16.94       18.00      2.79 o 
   6   6  10       51.88       46.91      1.98 o 
   7   6  10        9.15        5.51      1.96 o 
   8   6  10       79.79       74.58      4.62 o 
  -9   7  10        1.03       -0.01      1.95 o 
  -8   7  10        2.25        4.65      1.20 o 
  -7   7  10      196.29      196.62      4.51 o 
  -6   7  10       62.92       72.89      2.17 o 
  -5   7  10       41.90       51.19      2.68 o 
  -4   7  10      147.44      140.01      2.64 o 
  -3   7  10       44.81       47.66      1.93 o 
  -2   7  10        9.29       15.28      1.06 o 
  -1   7  10     1581.49     1677.32     22.61 o 
   0   7  10      154.66      162.83      2.85 o 
   1   7  10      319.15      325.30      6.35 o 
   2   7  10       83.02       73.75      1.70 o 
   3   7  10       73.74       77.90      1.76 o 
   4   7  10      145.22      151.32      2.26 o 
   5   7  10        0.01        1.97      1.05 o 
   6   7  10       75.14       72.19      2.39 o 
   7   7  10       25.00       21.14      3.29 o 
   8   7  10        1.94        2.82      1.66 o 
  -8   8  10        0.58        2.85      1.19 o 
  -7   8  10        2.64        2.32      2.04 o 
  -6   8  10      567.61      533.99      8.55 o 
  -5   8  10       85.30       73.09      2.42 o 
  -4   8  10        8.11       12.58      2.04 o 
  -3   8  10       13.54       15.39      1.34 o 
  -2   8  10       61.31       52.16      1.31 o 
  -1   8  10      845.55      865.55      8.17 o 
   0   8  10      519.83      515.09      7.66 o 
   1   8  10      164.49      164.33      2.90 o 
   2   8  10      310.38      340.47      4.58 o 
   3   8  10        6.65        5.64      1.28 o 
   4   8  10      135.50      136.73      2.62 o 
   5   8  10       12.81       13.27      2.17 o 
   6   8  10      143.83      154.83      4.25 o 
   7   8  10        4.42        4.13      1.28 o 
  -8   9  10        0.28        1.60      1.36 o 
  -7   9  10      366.01      369.25     11.13 o 
  -6   9  10        2.10       -0.14      1.59 o 
  -5   9  10        0.77        0.85      0.57 o 
  -4   9  10        3.69        3.06      0.81 o 
  -3   9  10     1193.73     1084.87     14.21 o 
  -2   9  10      514.22      495.24      5.46 o 
  -1   9  10      106.76       86.82      1.96 o 
   0   9  10       38.27       36.62      1.44 o 
   1   9  10      304.68      298.33      4.15 o 
   2   9  10        0.00        2.21      0.75 o 
   3   9  10      150.36      150.99      3.16 o 
   4   9  10       38.42       37.77      1.89 o 
   5   9  10      319.70      327.76      6.84 o 
   6   9  10       31.55       24.52      5.12 o 
   7   9  10        0.21        1.67      1.33 o 
  -8  10  10       19.86       15.46      4.37 o 
  -7  10  10      301.26      296.88      9.01 o 
  -6  10  10       21.90       17.75      3.33 o 
  -5  10  10       44.53       36.51      1.82 o 
  -4  10  10      211.69      219.86      5.35 o 
  -3  10  10      832.79      804.35      8.21 o 
  -2  10  10      666.79      618.48      6.60 o 
  -1  10  10      176.33      197.99      2.43 o 
   0  10  10      255.76      242.81      2.57 o 
   1  10  10        5.19        3.48      0.86 o 
   2  10  10      295.92      294.01      4.44 o 
   3  10  10       36.23       33.04      3.11 o 
   4  10  10       22.96       19.21      2.90 o 
   5  10  10        2.53        2.75      1.06 o 
   6  10  10      127.02      122.12      2.99 o 
   7  10  10       47.96       41.70      3.79 o 
  -8  11  10       12.47       15.13      4.65 o 
  -7  11  10       37.65       26.55      6.52 o 
  -6  11  10       49.17       34.74      3.52 o 
  -5  11  10        0.24        2.05      1.36 o 
  -4  11  10        0.86        4.78      0.97 o 
  -3  11  10     2735.86     2605.86     22.07 o 
  -2  11  10       41.83       28.13      1.93 o 
  -1  11  10     4244.42     4210.76     59.24 o 
   0  11  10      317.13      332.66      4.28 o 
   1  11  10        2.95        1.77      1.01 o 
   2  11  10        2.28        2.70      0.85 o 
   3  11  10       76.49       77.16      1.92 o 
   4  11  10        3.22        1.54      1.50 o 
   5  11  10      583.95      597.18      8.48 o 
   6  11  10      111.50      122.47      3.25 o 
   7  11  10       25.79       14.76      3.60 o 
  -8  12  10        0.77        3.32      1.48 o 
  -7  12  10      231.76      258.56      6.62 o 
  -6  12  10        1.54        2.96      1.16 o 
  -5  12  10       81.10       58.62      2.79 o 
  -4  12  10        0.92        0.49      1.61 o 
  -3  12  10      226.88      207.91      4.47 o 
  -2  12  10      329.77      293.23      4.18 o 
  -1  12  10      362.32      365.52      4.47 o 
   0  12  10        4.40        4.19      0.88 o 
   1  12  10       19.93       19.92      2.41 o 
   2  12  10        7.86        7.27      1.23 o 
   3  12  10       97.65       93.44      2.39 o 
   4  12  10       13.26       14.48      2.14 o 
   5  12  10       57.66       62.64      3.07 o 
   6  12  10      154.87      155.57      4.66 o 
   7  12  10        0.11        2.95      1.57 o 
  -8  13  10        5.58        0.30      1.63 o 
  -7  13  10       19.25       16.37      4.64 o 
  -6  13  10       70.44       70.60      4.60 o 
  -5  13  10       96.43      113.98      3.67 o 
  -4  13  10       16.29       20.47      3.28 o 
  -3  13  10      534.60      499.42      7.60 o 
  -2  13  10      676.07      697.89      9.24 o 
  -1  13  10     1372.84     1306.67     14.96 o 
   0  13  10      231.92      224.81      3.72 o 
   1  13  10      764.51      791.56      5.22 o 
   2  13  10       54.60       51.43      1.92 o 
   3  13  10        4.72        4.89      0.97 o 
   4  13  10        2.83        0.84      1.11 o 
   5  13  10       49.79       47.90      2.98 o 
   6  13  10        1.66        2.13      1.12 o 
  -7  14  10       25.27       19.41      5.86 o 
  -6  14  10       38.10       42.59      4.76 o 
  -5  14  10       16.35       13.26      3.65 o 
  -4  14  10      513.89      435.39      7.98 o 
  -3  14  10       14.95       21.81      3.55 o 
  -2  14  10       38.91       36.47      6.33 o 
  -1  14  10     1078.03     1057.46     12.76 o 
   0  14  10      140.73      142.88      2.81 o 
   1  14  10        0.19        1.40      0.69 o 
   2  14  10        2.93        2.44      0.77 o 
   3  14  10       25.10       28.32      2.82 o 
   4  14  10        2.58        3.00      0.87 o 
   5  14  10       11.92        9.38      1.99 o 
   6  14  10       45.89       40.18      4.10 o 
  -7  15  10        9.68        8.54      2.92 o 
  -6  15  10      121.05      121.51      9.10 o 
  -5  15  10       15.90       14.55      2.43 o 
  -4  15  10        3.53        4.55      1.42 o 
  -3  15  10      466.20      465.60      9.08 o 
  -2  15  10       68.73       68.12      2.80 o 
  -1  15  10      146.78      112.51      2.83 o 
   0  15  10      350.48      355.71      4.76 o 
   1  15  10      123.07      117.36      2.56 o 
   2  15  10       19.94       20.92      3.13 o 
   3  15  10       11.03        9.75      1.60 o 
   4  15  10        7.31        5.28      1.51 o 
   5  15  10      143.58      146.59      3.76 o 
   6  15  10      269.19      270.04      8.00 o 
  -7  16  10       17.33       16.12      6.80 o 
  -6  16  10        5.72        5.48      2.44 o 
  -5  16  10        8.82        6.48      1.40 o 
  -4  16  10      207.25      191.07      5.34 o 
  -3  16  10       11.21        5.70      1.65 o 
  -2  16  10        7.06        5.52      1.45 o 
  -1  16  10       15.91       14.62      2.98 o 
   0  16  10        9.63        6.93      1.36 o 
   1  16  10       89.23       86.73      2.13 o 
   2  16  10      715.70      758.95     11.70 o 
   3  16  10      419.97      442.60      5.95 o 
   4  16  10      124.31      124.15      2.85 o 
   5  16  10       25.00       19.30      4.79 o 
   6  16  10        0.41        1.42      0.89 o 
  -6  17  10       78.12       84.53      6.42 o 
  -5  17  10        1.16        0.43      1.03 o 
  -4  17  10       58.36       55.91      4.71 o 
  -3  17  10       60.71       59.45      2.72 o 
  -2  17  10        1.72        3.10      1.34 o 
  -1  17  10        1.37        2.28      0.90 o 
   0  17  10      570.81      564.54      9.93 o 
   1  17  10     1007.30     1002.74     11.96 o 
   2  17  10        0.40       -0.59      1.18 o 
   3  17  10        3.74        3.03      1.29 o 
   4  17  10      255.68      240.32      6.00 o 
   5  17  10       81.78       77.14      4.09 o 
  -6  18  10        1.84        3.80      1.49 o 
  -5  18  10       19.07       14.22      3.44 o 
  -4  18  10       37.05       44.47      7.16 o 
  -3  18  10       18.59       21.15      3.76 o 
  -2  18  10        0.20        1.77      1.34 o 
  -1  18  10      179.81      209.12      4.92 o 
   0  18  10      192.05      178.34      4.77 o 
   1  18  10      289.49      296.44      6.17 o 
   2  18  10      156.77      156.84      2.61 o 
   3  18  10        1.35        1.85      1.35 o 
   4  18  10        7.18        4.76      2.61 o 
   5  18  10      229.86      223.96      6.11 o 
  -5  19  10       53.71       43.58      3.33 o 
  -4  19  10      159.63      193.89      5.49 o 
  -3  19  10       63.29       77.69      3.98 o 
  -2  19  10        8.54        7.20      2.12 o 
  -1  19  10       14.44       12.06      3.52 o 
   0  19  10       20.96       17.78      3.30 o 
   1  19  10       35.15       40.68      6.31 o 
   2  19  10      132.49      120.02      5.15 o 
   3  19  10       33.43       24.27      3.32 o 
   4  19  10      282.50      289.44      9.72 o 
  -5  20  10       27.31       35.55      9.11 o 
  -4  20  10       32.00       28.23      6.69 o 
  -3  20  10       54.86       73.32      6.20 o 
  -2  20  10      244.96      278.61      6.13 o 
  -1  20  10       25.32       21.93      4.37 o 
   0  20  10      356.02      386.92      7.34 o 
   1  20  10        7.04       10.43      2.38 o 
   2  20  10        0.24        1.54      1.60 o 
   3  20  10       10.92        6.18      4.75 o 
   4  20  10       65.62       62.68      8.51 o 
  -4  21  10       80.36       76.63      5.75 o 
  -3  21  10      469.33      553.53     10.93 o 
  -2  21  10      304.12      354.40      7.14 o 
  -1  21  10        1.24        2.28      1.10 o 
   0  21  10      198.97      216.08      4.88 o 
   1  21  10      167.71      182.65      6.28 o 
   2  21  10       47.35       33.53     11.26 o 
   3  21  10        4.68        3.60      1.05 o 
  -4  22  10      231.11      287.07      6.72 o 
  -3  22  10       24.80       18.35      4.27 o 
  -2  22  10       44.58       51.23      8.51 o 
  -1  22  10        0.00        0.31      1.06 o 
   0  22  10        3.60        4.44      1.67 o 
   1  22  10        0.03        0.61      1.76 o 
   2  22  10        0.03       -0.15      3.30 o 
   3  22  10        3.99        4.47      3.19 o 
  -3  23  10      107.58      130.10      5.83 o 
  -2  23  10      124.27      159.11      5.38 o 
  -1  23  10        8.90        6.50      3.77 o 
   0  23  10       21.60       15.57      4.22 o 
   1  23  10        5.21        3.69      1.35 o 
  -9   1  11       55.68       56.41      3.16 o 
  -8   1  11       66.55       71.96      2.64 o 
  -7   1  11        1.33        2.13      1.07 o 
  -6   1  11        5.14        3.28      0.79 o 
  -5   1  11      224.91      203.40      3.87 o 
  -4   1  11      764.26      720.73      9.23 o 
  -3   1  11      388.17      362.51      4.83 o 
  -2   1  11      571.20      544.23      6.80 o 
  -1   1  11      441.22      434.08      5.66 o 
   0   1  11      123.80      146.14      2.87 o 
   1   1  11       50.26       44.62      2.46 o 
   2   1  11      422.72      419.31      5.07 o 
   3   1  11      376.58      406.97      5.63 o 
   4   1  11       64.16       56.44      2.03 o 
   5   1  11      116.59      119.83      2.02 o 
   6   1  11      354.61      351.93      9.17 o 
   7   1  11       80.85       74.41      6.45 o 
   8   1  11        0.05        0.49      2.28 o 
  -9   2  11        0.01        1.03      1.12 o 
  -8   2  11       22.45       14.82      3.76 o 
  -7   2  11      104.29      121.70      3.81 o 
  -6   2  11      412.68      412.69      4.19 o 
  -5   2  11      486.64      441.85      6.36 o 
  -4   2  11      251.90      261.11      4.27 o 
  -3   2  11      422.74      408.06      5.31 o 
  -2   2  11        4.06        2.52      0.75 o 
  -1   2  11      337.07      351.16      5.37 o 
   0   2  11     1694.42     1789.67     35.56 o 
   1   2  11        0.60        1.14      0.73 o 
   2   2  11      404.86      426.19      5.66 o 
   3   2  11       59.96       62.87      2.36 o 
   4   2  11        6.18        7.13      1.39 o 
   5   2  11       95.59       94.08      2.21 o 
   6   2  11      172.25      175.04      4.92 o 
   7   2  11      133.05      135.74      5.18 o 
   8   2  11        3.82        3.87      2.14 o 
  -9   3  11        5.24        4.00      1.66 o 
  -8   3  11       39.12       40.25      3.41 o 
  -7   3  11        0.33       -0.15      1.09 o 
  -6   3  11      242.74      254.92      3.95 o 
  -5   3  11      657.53      654.79      8.84 o 
  -4   3  11       39.34       38.71      3.90 o 
  -3   3  11     1089.99     1074.58     11.08 o 
  -2   3  11       75.41       60.52      2.15 o 
  -1   3  11      266.49      253.23      3.82 o 
   0   3  11      376.35      369.36      5.16 o 
   1   3  11      142.67      129.48      3.01 o 
   2   3  11        1.19        1.35      0.85 o 
   3   3  11       21.46       30.29      2.61 o 
   4   3  11      804.98      850.74      9.61 o 
   5   3  11      583.79      615.78      5.65 o 
   6   3  11       29.31       28.34      5.01 o 
   7   3  11       10.72        9.76      2.04 o 
   8   3  11        0.77        3.08      2.08 o 
  -9   4  11        1.06        1.00      2.48 o 
  -8   4  11       55.42       60.90      2.80 o 
  -7   4  11        4.94        5.51      1.08 o 
  -6   4  11       35.31       28.88      1.82 o 
  -5   4  11     3572.35     3300.15     32.50 o 
  -4   4  11     1099.06     1115.47     12.20 o 
  -3   4  11     1112.56     1044.49     11.20 o 
  -2   4  11      126.94      151.62      3.34 o 
  -1   4  11      199.27      191.11      3.18 o 
   0   4  11     1958.88     2027.22     22.89 o 
   1   4  11      106.98      109.67      2.04 o 
   2   4  11      224.21      191.88      3.29 o 
   3   4  11       49.63       51.56      1.58 o 
   4   4  11      167.66      163.90      2.92 o 
   5   4  11      126.62      129.40      2.81 o 
   6   4  11        0.61        1.42      1.06 o 
   7   4  11       28.37       21.05      5.26 o 
  -9   5  11      124.99      150.78      5.87 o 
  -8   5  11       17.34       23.02      4.41 o 
  -7   5  11      244.04      235.08      4.01 o 
  -6   5  11      101.02       89.46      2.27 o 
  -5   5  11        2.44        4.01      0.92 o 
  -4   5  11      409.61      392.74      5.01 o 
  -3   5  11       47.26       45.20      2.08 o 
  -2   5  11      241.93      230.95      2.93 o 
  -1   5  11      537.08      555.55      7.36 o 
   0   5  11     1499.19     1437.93     17.70 o 
   1   5  11      148.82      160.19      2.79 o 
   2   5  11       76.34       77.82      1.99 o 
   3   5  11      661.53      693.02      7.56 o 
   4   5  11      120.84      128.42      3.55 o 
   5   5  11       19.79       22.29      3.65 o 
   6   5  11       10.79        8.40      1.72 o 
   7   5  11       39.73       29.31      5.33 o 
  -8   6  11        6.28        3.46      1.37 o 
  -7   6  11      101.15      106.04      2.22 o 
  -6   6  11      609.79      528.19      8.46 o 
  -5   6  11      153.07      136.02      2.72 o 
  -4   6  11      400.98      416.19      5.28 o 
  -3   6  11     3469.66     3392.07     34.74 o 
  -2   6  11      508.02      538.84      6.34 o 
  -1   6  11     1809.80     1902.40     18.26 o 
   0   6  11        0.15        1.24      0.79 o 
   1   6  11      135.34      126.57      2.53 o 
   2   6  11        6.80       11.12      1.49 o 
   3   6  11        3.32        3.59      1.03 o 
   4   6  11     1055.02     1088.01     12.85 o 
   5   6  11      273.55      267.39      6.44 o 
   6   6  11        0.09        2.13      1.29 o 
   7   6  11       56.38       52.48      5.82 o 
  -8   7  11       50.44       61.77      3.63 o 
  -7   7  11       36.41       37.81      4.39 o 
  -6   7  11      221.55      223.42      4.59 o 
  -5   7  11      112.74      116.46      2.81 o 
  -4   7  11      159.46      153.28      2.57 o 
  -3   7  11       74.15       71.72      1.99 o 
  -2   7  11        1.53        2.24      0.59 o 
  -1   7  11      154.73      165.77      2.82 o 
   0   7  11        1.87        0.92      0.64 o 
   1   7  11        0.27        1.32      0.84 o 
   2   7  11       15.84       18.01      2.30 o 
   3   7  11      327.70      328.47      5.28 o 
   4   7  11      104.00      114.63      2.92 o 
   5   7  11       77.00       74.74      2.87 o 
   6   7  11        7.86        6.51      1.67 o 
   7   7  11       28.91       19.16      5.44 o 
  -8   8  11        8.67        9.99      3.43 o 
  -7   8  11       68.21       63.77      3.92 o 
  -6   8  11      203.71      191.06      4.20 o 
  -5   8  11      122.57       94.58      1.88 o 
  -4   8  11      434.39      392.95      5.18 o 
  -3   8  11     1063.75     1094.29      9.22 o 
  -2   8  11       16.38       12.14      1.39 o 
  -1   8  11        1.88        2.27      0.57 o 
   0   8  11      807.60      819.30      8.82 o 
   1   8  11      199.56      198.70      3.04 o 
   2   8  11     1001.38     1079.21      9.42 o 
   3   8  11       96.28      100.88      2.17 o 
   4   8  11      328.48      342.98      4.81 o 
   5   8  11      308.21      308.97      6.87 o 
   6   8  11       41.68       43.37      3.18 o 
   7   8  11       40.88       40.62      3.38 o 
  -8   9  11        0.01        2.05      1.43 o 
  -7   9  11       13.71       17.48      4.14 o 
  -6   9  11       30.30       25.64      4.06 o 
  -5   9  11       12.08        7.46      1.63 o 
  -4   9  11       70.05       84.93      1.78 o 
  -3   9  11      741.11      715.90      6.43 o 
  -2   9  11       11.28       14.04      2.12 o 
  -1   9  11       13.46        7.16      1.05 o 
   0   9  11       29.42       24.90      2.63 o 
   1   9  11        0.17        0.79      1.17 o 
   2   9  11      523.31      547.18      6.48 o 
   3   9  11       14.39       14.01      1.85 o 
   4   9  11      378.19      384.77      5.96 o 
   5   9  11       69.69       61.48      2.33 o 
   6   9  11       37.90       29.52      5.63 o 
   7   9  11       67.71       64.35      8.27 o 
  -8  10  11        3.93        4.52      1.99 o 
  -7  10  11        0.18        3.22      1.74 o 
  -6  10  11      135.46      141.68      4.92 o 
  -5  10  11      137.01      123.14      2.77 o 
  -4  10  11      220.11      205.85      4.44 o 
  -3  10  11      436.19      442.15      6.02 o 
  -2  10  11      826.81      795.52      7.52 o 
  -1  10  11       56.20       50.61      1.30 o 
   0  10  11      196.06      215.75      3.15 o 
   1  10  11      122.75      114.94      2.40 o 
   2  10  11      287.50      306.07      4.87 o 
   3  10  11      256.38      251.19      4.24 o 
   4  10  11        2.76        2.90      1.09 o 
   5  10  11        2.27        2.53      1.28 o 
   6  10  11      126.55      131.49      3.73 o 
   7  10  11       63.10       63.83      4.79 o 
  -8  11  11        0.72        2.52      1.78 o 
  -7  11  11       43.67       63.18      4.96 o 
  -6  11  11       66.46       60.45      3.25 o 
  -5  11  11       34.69       28.52      5.36 o 
  -4  11  11      154.10      146.58      2.61 o 
  -3  11  11        1.81        3.22      1.00 o 
  -2  11  11      340.11      295.36      4.71 o 
  -1  11  11      297.23      308.63      4.09 o 
   0  11  11      399.37      425.14      5.92 o 
   1  11  11      391.33      379.82      5.31 o 
   2  11  11       95.21       99.46      2.83 o 
   3  11  11      328.45      353.14      5.15 o 
   4  11  11       26.16       25.91      3.51 o 
   5  11  11        0.55        0.88      1.10 o 
   6  11  11       53.31       57.29      2.69 o 
   7  11  11       51.61       57.65      2.78 o 
  -7  12  11       29.94       33.26      9.47 o 
  -6  12  11      123.31      124.76      2.98 o 
  -5  12  11        4.58        3.76      1.49 o 
  -4  12  11       31.74       23.67      3.57 o 
  -3  12  11        1.29        1.74      0.89 o 
  -2  12  11      780.80      779.99     10.08 o 
  -1  12  11     1558.69     1544.71     15.72 o 
   0  12  11       56.70       53.87      1.63 o 
   1  12  11      586.85      584.09      7.64 o 
   2  12  11      132.09      137.58      2.47 o 
   3  12  11       55.50       59.74      1.91 o 
   4  12  11        1.08        2.93      0.94 o 
   5  12  11       96.49       90.43      2.57 o 
   6  12  11       36.33       28.71      5.86 o 
  -7  13  11        1.59        3.67      1.64 o 
  -6  13  11       10.55       11.09      2.04 o 
  -5  13  11        4.20        2.73      2.01 o 
  -4  13  11       40.75       21.00      3.49 o 
  -3  13  11       21.19       23.46      4.13 o 
  -2  13  11       94.49       71.90      2.06 o 
  -1  13  11      320.39      286.69      5.35 o 
   0  13  11       15.56       16.57      2.18 o 
   1  13  11      127.95      127.67      2.56 o 
   2  13  11       85.30       89.00      2.20 o 
   3  13  11       78.15       81.64      2.37 o 
   4  13  11        1.29        0.63      0.85 o 
   5  13  11        9.06        7.54      1.50 o 
   6  13  11      222.14      237.15      5.62 o 
  -7  14  11       16.11        9.88      5.12 o 
  -6  14  11      179.65      223.88      7.66 o 
  -5  14  11       51.49       63.12      4.15 o 
  -4  14  11       88.35       91.50      5.52 o 
  -3  14  11      611.10      571.81      9.88 o 
  -2  14  11      136.80      136.32      4.02 o 
  -1  14  11      251.91      233.12      4.80 o 
   0  14  11        0.09        1.11      0.86 o 
   1  14  11       78.14       80.59      2.63 o 
   2  14  11       59.96       58.00      1.82 o 
   3  14  11       54.77       51.46      1.71 o 
   4  14  11       40.84       35.10      3.15 o 
   5  14  11       68.56       67.12      2.66 o 
   6  14  11      324.04      332.04      6.41 o 
  -7  15  11       13.93       10.71      3.95 o 
  -6  15  11        0.59        3.55      1.90 o 
  -5  15  11       29.30       26.03      2.95 o 
  -4  15  11       78.44       92.12      4.58 o 
  -3  15  11        7.54        7.35      1.64 o 
  -2  15  11        2.74        1.77      1.28 o 
  -1  15  11       20.78       24.41      4.03 o 
   0  15  11       88.80       73.38      2.53 o 
   1  15  11        4.34        2.45      1.15 o 
   2  15  11      159.32      156.88      3.25 o 
   3  15  11        3.09        0.71      1.14 o 
   4  15  11       71.31       68.67      2.76 o 
   5  15  11      863.09      900.28     12.10 o 
   6  15  11       15.74       10.38      3.22 o 
  -6  16  11       45.94       57.14      6.18 o 
  -5  16  11       97.44      107.59      3.14 o 
  -4  16  11       54.26       55.95      3.85 o 
  -3  16  11      147.65      137.65      4.37 o 
  -2  16  11       62.15       47.68      2.37 o 
  -1  16  11      468.15      433.07      8.81 o 
   0  16  11       47.57       44.60      1.98 o 
   1  16  11      590.76      608.05      7.61 o 
   2  16  11       42.01       42.17      2.81 o 
   3  16  11       92.55      104.21      5.04 o 
   4  16  11       97.80       94.13      4.00 o 
   5  16  11        3.14        4.06      1.49 o 
  -6  17  11       23.86       21.36      5.23 o 
  -5  17  11       24.62       31.58      4.15 o 
  -4  17  11      148.59      167.89      4.31 o 
  -3  17  11        7.43        5.11      1.97 o 
  -2  17  11        3.27        3.65      1.32 o 
  -1  17  11       11.53       15.20      2.92 o 
   0  17  11       55.07       64.56      2.62 o 
   1  17  11      147.55      137.66      3.45 o 
   2  17  11      146.57      144.51      2.57 o 
   3  17  11       55.24       55.86      2.63 o 
   4  17  11       44.91       41.57      3.38 o 
   5  17  11      366.89      382.54      8.27 o 
  -6  18  11       31.46       22.79     16.48 o 
  -5  18  11       12.38       12.24      2.97 o 
  -4  18  11        0.77        1.13      1.44 o 
  -3  18  11       36.48       27.88      4.57 o 
  -2  18  11        0.53        1.78      1.29 o 
  -1  18  11       11.50       11.41      1.91 o 
   0  18  11       17.61       17.57      3.66 o 
   1  18  11       61.79       53.64      5.85 o 
   2  18  11       27.66       20.67      2.66 o 
   3  18  11      105.40      103.85      4.96 o 
   4  18  11       15.90        9.92      3.86 o 
  -5  19  11        7.23        8.26      2.98 o 
  -4  19  11        9.82        8.02      1.93 o 
  -3  19  11       61.15       64.26      3.52 o 
  -2  19  11      130.88      126.79      3.74 o 
  -1  19  11      117.52      111.97      3.65 o 
   0  19  11      288.18      283.28      5.60 o 
   1  19  11      245.43      265.38      6.22 o 
   2  19  11      232.85      227.90      8.96 o 
   3  19  11        5.17        0.90      2.18 o 
   4  19  11        1.50        1.42      1.24 o 
  -5  20  11       36.23       47.08      5.24 o 
  -4  20  11       27.34       20.61      6.39 o 
  -3  20  11       39.29       35.42      6.03 o 
  -2  20  11       83.56      101.11      5.51 o 
  -1  20  11      210.06      227.42      5.09 o 
   0  20  11       14.69       12.19      2.29 o 
   1  20  11       21.33       14.04      3.63 o 
   2  20  11        0.01        2.25      1.89 o 
   3  20  11       11.51        6.58      2.09 o 
  -4  21  11        2.28        1.25      1.06 o 
  -3  21  11        0.65        0.86      1.78 o 
  -2  21  11       75.96       88.27      3.93 o 
  -1  21  11        0.02        3.29      1.27 o 
   0  21  11        8.73        6.02      2.38 o 
   1  21  11       94.84       90.49      3.47 o 
   2  21  11       21.76       24.53      7.79 o 
   3  21  11        0.19        1.00      2.27 o 
  -3  22  11      272.03      299.43     12.37 o 
  -2  22  11       48.16       40.71      5.78 o 
  -1  22  11      155.19      159.26      5.07 o 
   0  22  11        0.15        2.11      1.82 o 
   1  22  11        2.94        1.71      1.37 o 
   2  22  11      140.61      154.71      7.52 o 
  -1  23  11        6.06        3.15      3.12 o 
   0  23  11      116.72      147.67      7.62 o 
  -8   0  12      168.23      181.95      5.24 o 
  -7   0  12       95.38       77.16      5.46 o 
  -6   0  12        0.00        2.32      1.15 o 
  -5   0  12        0.04        1.05      1.75 o 
  -4   0  12      314.23      321.68      7.86 o 
  -3   0  12        2.35        3.45      1.46 o 
  -2   0  12       33.77       32.71      2.48 o 
  -1   0  12      371.39      359.30      6.68 o 
   0   0  12     2300.51     2235.77     30.51 o 
   1   0  12     1401.98     1465.64     31.15 o 
   2   0  12       18.77       26.96      3.79 o 
   3   0  12     1676.65     1814.89     40.73 o 
   4   0  12      700.67      720.54     12.44 o 
   5   0  12      104.17       87.22      2.77 o 
   6   0  12      945.32      919.19     23.16 o 
   7   0  12       33.97       24.02      7.75 o 
  -8   1  12      122.21      142.79      3.83 o 
  -7   1  12      137.03      127.52      3.94 o 
  -6   1  12        1.09        2.14      0.91 o 
  -5   1  12      190.97      182.27      3.20 o 
  -4   1  12      133.94      110.13      2.92 o 
  -3   1  12       44.90       38.33      3.49 o 
  -2   1  12      107.31      115.67      2.55 o 
  -1   1  12      214.95      239.87      3.01 o 
   0   1  12       62.17       73.47      2.14 o 
   1   1  12      177.54      190.88      3.13 o 
   2   1  12        2.24        2.98      0.95 o 
   3   1  12      112.10      125.24      2.67 o 
   4   1  12      241.24      245.22      3.64 o 
   5   1  12      264.46      274.16      5.31 o 
   6   1  12       98.86       87.81      4.34 o 
   7   1  12      605.64      598.64     12.34 o 
  -8   2  12        4.72        5.66      1.44 o 
  -7   2  12      180.81      184.92      3.92 o 
  -6   2  12       36.35       34.29      3.74 o 
  -5   2  12      136.48      121.24      2.84 o 
  -4   2  12      898.08      858.17      8.83 o 
  -3   2  12     2402.16     2413.55     25.23 o 
  -2   2  12      513.29      524.06      6.48 o 
  -1   2  12        0.01        2.76      0.88 o 
   0   2  12      705.80      769.41      9.67 o 
   1   2  12      351.83      383.67      6.05 o 
   2   2  12       14.23       18.62      2.53 o 
   3   2  12      887.61      899.55     10.20 o 
   4   2  12       43.11       40.43      2.10 o 
   5   2  12        0.05        2.25      0.91 o 
   6   2  12       29.47       19.52      3.85 o 
   7   2  12       32.12       22.36      5.15 o 
  -8   3  12        1.32        2.56      1.01 o 
  -7   3  12        5.10        6.13      1.91 o 
  -6   3  12      100.60      119.54      3.35 o 
  -5   3  12      284.77      315.61      4.88 o 
  -4   3  12     2196.56     2165.70     19.84 o 
  -3   3  12      629.08      612.19      7.62 o 
  -2   3  12       92.53       96.61      2.65 o 
  -1   3  12      520.06      534.18      6.01 o 
   0   3  12      198.82      202.29      3.22 o 
   1   3  12       35.59       34.45      3.24 o 
   2   3  12        7.52        7.78      1.59 o 
   3   3  12      309.53      324.44      4.33 o 
   4   3  12       11.41       10.05      1.44 o 
   5   3  12        0.90       -0.59      1.37 o 
   6   3  12       54.89       42.44      8.89 o 
   7   3  12        6.18        2.32      1.48 o 
  -8   4  12       41.23       32.21      2.59 o 
  -7   4  12        8.30       10.57      2.46 o 
  -6   4  12       29.75       34.39      1.88 o 
  -5   4  12       36.19       29.62      3.89 o 
  -4   4  12       69.14       55.21      2.27 o 
  -3   4  12      514.33      485.45      6.61 o 
  -2   4  12      256.24      261.70      3.91 o 
  -1   4  12      426.63      438.68      5.53 o 
   0   4  12        0.63        0.35      0.58 o 
   1   4  12      113.65      118.50      2.56 o 
   2   4  12        1.99        2.60      1.05 o 
   3   4  12      194.65      191.11      3.55 o 
   4   4  12      231.52      219.19      3.64 o 
   5   4  12       98.16       95.75      3.09 o 
   6   4  12        0.16        2.31      1.13 o 
   7   4  12       84.32       91.87      4.01 o 
  -8   5  12       14.33        5.65      2.10 o 
  -7   5  12        2.04        1.74      0.83 o 
  -6   5  12      208.44      195.01      4.53 o 
  -5   5  12       65.28       80.50      2.04 o 
  -4   5  12       22.40       23.48      3.43 o 
  -3   5  12      364.36      332.59      4.88 o 
  -2   5  12       47.82       46.37      1.90 o 
  -1   5  12      777.57      762.48      8.34 o 
   0   5  12       96.65       83.70      2.27 o 
   1   5  12       87.34       94.73      2.54 o 
   2   5  12       87.07       88.48      2.37 o 
   3   5  12      112.95      116.58      2.53 o 
   4   5  12       82.19       70.45      3.55 o 
   5   5  12       26.86       26.38      4.46 o 
   6   5  12        9.27        9.07      2.59 o 
   7   5  12       41.11       27.70      6.02 o 
  -8   6  12       11.14        6.25      2.09 o 
  -7   6  12       37.21       33.20      4.16 o 
  -6   6  12       16.72       10.73      2.14 o 
  -5   6  12      227.91      209.82      3.70 o 
  -4   6  12        7.40        2.31      0.82 o 
  -3   6  12        1.43        1.82      0.87 o 
  -2   6  12      147.69      133.63      2.99 o 
  -1   6  12      729.33      739.58      8.70 o 
   0   6  12        5.09        6.82      1.46 o 
   1   6  12       74.15       72.56      2.10 o 
   2   6  12       14.61       20.43      2.48 o 
   3   6  12       71.77       72.55      1.85 o 
   4   6  12      120.16      119.45      2.88 o 
   5   6  12       97.12       95.29      3.86 o 
   6   6  12       95.72       90.71      3.83 o 
   7   6  12       54.85       46.80      5.80 o 
  -8   7  12        6.13        6.48      1.93 o 
  -7   7  12      119.14      126.88      4.33 o 
  -6   7  12       94.24       75.70      3.22 o 
  -5   7  12       61.60       54.28      2.49 o 
  -4   7  12     1004.42     1038.98     11.29 o 
  -3   7  12       98.33       93.77      2.21 o 
  -2   7  12      274.27      293.10      7.06 o 
  -1   7  12        1.14        1.04      1.09 o 
   0   7  12       82.82       85.24      2.33 o 
   1   7  12      146.06      155.15      2.58 o 
   2   7  12       15.87       11.66      2.15 o 
   3   7  12        3.90        2.63      0.87 o 
   4   7  12      114.39      116.08      2.16 o 
   5   7  12       40.60       33.11      5.27 o 
   6   7  12        9.08        7.32      1.75 o 
   7   7  12       21.73       22.77      5.95 o 
  -8   8  12       59.46       70.84      4.43 o 
  -7   8  12       81.17       89.10      6.74 o 
  -6   8  12        1.26        1.45      1.10 o 
  -5   8  12      109.24       96.26      2.41 o 
  -4   8  12      113.87       88.39      1.93 o 
  -3   8  12       90.62      100.66      2.08 o 
  -2   8  12        2.92        4.74      1.74 o 
  -1   8  12       98.99       87.16      2.30 o 
   0   8  12        0.28        1.03      0.71 o 
   1   8  12       29.53       38.20      1.62 o 
   2   8  12       52.39       53.91      2.78 o 
   3   8  12      583.69      620.92     10.34 o 
   4   8  12       27.99       23.42      3.31 o 
   5   8  12        6.08        5.21      1.50 o 
   6   8  12       12.22        9.88      2.16 o 
   7   8  12       17.83        8.91      2.17 o 
  -8   9  12        0.06        1.67      1.26 o 
  -7   9  12        3.34        2.11      1.99 o 
  -6   9  12       10.74       12.21      2.45 o 
  -5   9  12      429.83      392.11      6.70 o 
  -4   9  12       14.23        9.05      1.75 o 
  -3   9  12        1.74        2.16      0.86 o 
  -2   9  12       57.83       56.97      2.19 o 
  -1   9  12      645.72      635.94      6.92 o 
   0   9  12       36.66       35.72      2.75 o 
   1   9  12      296.25      312.53      4.90 o 
   2   9  12        0.39        1.32      0.78 o 
   3   9  12        3.23        3.32      1.08 o 
   4   9  12        1.37        3.72      1.14 o 
   5   9  12        1.17        2.50      1.33 o 
   6   9  12       10.73        9.32      1.99 o 
   7   9  12      154.74      157.43      5.38 o 
  -8  10  12      319.52      365.27     10.21 o 
  -7  10  12        5.42        3.16      2.31 o 
  -6  10  12       18.96       16.98      3.51 o 
  -5  10  12       20.28       19.43      3.92 o 
  -4  10  12       64.27       58.69      2.63 o 
  -3  10  12       46.82       38.90      3.25 o 
  -2  10  12        5.34        3.60      1.03 o 
  -1  10  12     3725.55     3761.14     25.41 o 
   0  10  12      132.95      117.00      2.31 o 
   1  10  12      662.67      674.45      9.40 o 
   2  10  12      286.33      297.08      4.14 o 
   3  10  12        0.57        1.42      0.99 o 
   4  10  12       78.26       74.64      2.81 o 
   5  10  12       23.20       21.86      3.55 o 
   6  10  12       20.56       14.63      3.68 o 
  -7  11  12        6.92        6.13      2.50 o 
  -6  11  12       29.82       26.35      6.16 o 
  -5  11  12      234.22      244.32      4.25 o 
  -4  11  12       57.86       56.23      2.37 o 
  -3  11  12       49.62       50.55      3.42 o 
  -2  11  12      948.35     1012.79     11.75 o 
  -1  11  12        0.14       -0.53      1.08 o 
   0  11  12      211.37      203.58      3.70 o 
   1  11  12      550.99      578.28      7.06 o 
   2  11  12      126.79      123.68      3.33 o 
   3  11  12      104.44      105.58      2.64 o 
   4  11  12       39.22       34.76      4.92 o 
   5  11  12      110.10      121.79      2.60 o 
   6  11  12       22.79       15.21      3.56 o 
  -7  12  12       39.25       30.58      9.62 o 
  -6  12  12        0.07        2.00      1.34 o 
  -5  12  12       11.69        5.78      1.99 o 
  -4  12  12       88.78       90.44      3.69 o 
  -3  12  12       10.08        8.89      1.88 o 
  -2  12  12      471.57      528.22      7.86 o 
  -1  12  12     1067.55     1020.35     18.13 o 
   0  12  12      269.51      252.97      3.64 o 
   1  12  12      444.70      449.87      5.49 o 
   2  12  12      369.59      374.85      5.00 o 
   3  12  12      167.42      171.46      4.23 o 
   4  12  12       16.06       15.98      2.83 o 
   5  12  12        1.29        2.03      1.19 o 
   6  12  12        0.73        2.31      1.20 o 
  -7  13  12        0.02        1.97      1.51 o 
  -6  13  12        0.00        1.33      1.25 o 
  -5  13  12      182.85      185.53      4.77 o 
  -4  13  12       55.39       43.39      2.89 o 
  -3  13  12      204.89      170.81      5.38 o 
  -2  13  12      296.33      298.62      4.83 o 
  -1  13  12        1.26       -0.11      1.35 o 
   0  13  12      162.95      146.50      2.65 o 
   1  13  12     1360.76     1354.28     10.02 o 
   2  13  12      106.77      106.76      2.12 o 
   3  13  12      345.51      366.68      4.52 o 
   4  13  12       41.68       40.88      2.61 o 
   5  13  12        0.96        0.63      1.02 o 
   6  13  12       51.80       47.08      2.12 o 
  -7  14  12        1.58       -0.75      4.22 o 
  -6  14  12        2.78        4.44      2.24 o 
  -5  14  12       24.51       24.94      5.04 o 
  -4  14  12       73.11       70.62      3.06 o 
  -3  14  12       14.67       10.80      2.29 o 
  -2  14  12      147.37      129.25      5.22 o 
  -1  14  12      349.64      382.84      8.45 o 
   0  14  12       54.06       48.00      3.83 o 
   1  14  12       32.63       34.50      4.47 o 
   2  14  12       21.71       15.79      2.48 o 
   3  14  12      492.88      501.29      8.46 o 
   4  14  12        8.91        8.83      2.02 o 
   5  14  12        1.43        2.37      1.04 o 
  -6  15  12      104.82      104.10      6.28 o 
  -5  15  12        4.33        4.25      1.93 o 
  -4  15  12       87.02       81.16      3.83 o 
  -3  15  12        0.61        3.36      1.31 o 
  -2  15  12      162.41      137.47      4.23 o 
  -1  15  12        0.30        0.97      1.45 o 
   0  15  12       90.54       87.69      2.50 o 
   1  15  12       20.40       16.48      2.18 o 
   2  15  12      123.34      122.73      4.10 o 
   3  15  12       19.67       18.50      3.19 o 
   4  15  12        7.21        5.31      1.05 o 
   5  15  12       12.80       11.28      2.17 o 
  -6  16  12      146.58      174.98     11.17 o 
  -5  16  12       42.82       42.62      2.85 o 
  -4  16  12      124.47      137.22      3.51 o 
  -3  16  12      277.53      288.09      5.62 o 
  -2  16  12      128.66      134.90      5.80 o 
  -1  16  12       28.89       28.40      4.48 o 
   0  16  12      185.89      190.33      5.79 o 
   1  16  12       21.15       23.24      2.88 o 
   2  16  12      325.25      322.79      5.51 o 
   3  16  12       66.64       65.18      3.51 o 
   4  16  12      350.04      362.22      7.97 o 
   5  16  12        0.60        1.93      1.37 o 
  -6  17  12       67.80       87.98      6.87 o 
  -5  17  12        0.75        2.52      0.86 o 
  -4  17  12       10.20        9.26      1.83 o 
  -3  17  12        8.47        4.33      1.40 o 
  -2  17  12       79.02       68.98      2.86 o 
  -1  17  12        0.15        0.28      1.08 o 
   0  17  12       66.69       69.48      3.28 o 
   1  17  12       68.73       71.61      3.06 o 
   2  17  12       85.33       81.44      3.38 o 
   3  17  12      285.98      283.56      6.06 o 
   4  17  12       52.07       51.16      4.68 o 
  -5  18  12       34.71       33.84      6.25 o 
  -4  18  12       31.74       30.28      6.68 o 
  -3  18  12      233.80      252.61      5.76 o 
  -2  18  12        2.33        3.61      1.35 o 
  -1  18  12      229.54      243.55      5.39 o 
   0  18  12      234.33      241.88      5.58 o 
   1  18  12       99.95       93.29      4.34 o 
   2  18  12       74.77       76.74      2.94 o 
   3  18  12        0.15        0.42      1.86 o 
   4  18  12        9.86        7.09      2.21 o 
  -5  19  12        7.20        6.17      2.37 o 
  -4  19  12       71.76       82.57      3.77 o 
  -3  19  12        2.65        1.20      1.39 o 
  -2  19  12        6.50        7.96      1.89 o 
  -1  19  12       20.58       16.91      4.35 o 
   0  19  12       63.82       67.17      3.67 o 
   1  19  12       27.42       24.84      5.68 o 
   2  19  12       85.45       87.30      3.32 o 
   3  19  12       37.84       25.18      9.56 o 
  -4  20  12      132.55      149.85      6.49 o 
  -3  20  12       28.73       25.41      7.92 o 
  -2  20  12      132.61      163.05      5.79 o 
  -1  20  12       55.11       70.61      6.04 o 
   0  20  12       12.86       11.18      3.03 o 
   1  20  12        0.05        0.85      1.20 o 
   2  20  12       83.46      102.20      5.28 o 
   3  20  12       13.85       13.05      5.59 o 
  -3  21  12       15.24        7.73      2.99 o 
  -2  21  12       89.95       79.58      3.41 o 
  -1  21  12       11.01        9.21      2.04 o 
   0  21  12      251.04      282.59      8.02 o 
   1  21  12        0.00        1.35      1.70 o 
   2  21  12       34.27       22.20      7.24 o 
  -2  22  12       61.99       77.99      6.85 o 
  -1  22  12      129.10      155.13      8.57 o 
   0  22  12       86.35       76.77      4.33 o 
   1  22  12        0.03        0.37      1.97 o 
  -8   1  13      131.99      168.82      3.64 o 
  -7   1  13       43.69       40.42      3.01 o 
  -6   1  13       45.93       44.52      2.85 o 
  -5   1  13        6.12        5.45      1.14 o 
  -4   1  13      603.64      624.78      7.92 o 
  -3   1  13      770.81      773.52      7.55 o 
  -2   1  13      721.43      702.61      8.98 o 
  -1   1  13      564.46      572.27      6.75 o 
   0   1  13       17.87       20.07      3.11 o 
   1   1  13        3.82        4.32      1.13 o 
   2   1  13      109.47      113.54      2.83 o 
   3   1  13        0.59        2.67      0.93 o 
   4   1  13      126.70      117.14      2.57 o 
   5   1  13       60.99       51.97      3.16 o 
   6   1  13       61.36       51.51      3.38 o 
   7   1  13        0.57        1.16      1.52 o 
  -8   2  13        0.79        2.24      0.86 o 
  -7   2  13       10.95       12.30      2.56 o 
  -6   2  13      295.89      291.51      5.23 o 
  -5   2  13        0.46        2.23      0.91 o 
  -4   2  13      319.78      302.92      5.28 o 
  -3   2  13       19.68       20.19      2.77 o 
  -2   2  13        6.58        4.46      1.17 o 
  -1   2  13       54.69       55.34      1.94 o 
   0   2  13        0.90        3.26      1.11 o 
   1   2  13        7.17        9.65      1.78 o 
   2   2  13      161.86      157.07      3.19 o 
   3   2  13      247.67      254.67      4.04 o 
   4   2  13       13.87       15.65      2.57 o 
   5   2  13       10.90        8.37      2.20 o 
   6   2  13       32.28       26.59      6.67 o 
   7   2  13      292.98      293.74      9.61 o 
  -8   3  13       53.90       59.48      6.47 o 
  -7   3  13        0.45        2.31      0.93 o 
  -6   3  13      103.55       93.54      2.63 o 
  -5   3  13       16.08       13.62      2.41 o 
  -4   3  13      189.52      192.79      4.02 o 
  -3   3  13     1249.42     1187.36      9.98 o 
  -2   3  13      136.58      130.94      4.05 o 
  -1   3  13      837.31      858.62      9.70 o 
   0   3  13      335.67      350.97      5.26 o 
   1   3  13      175.32      164.70      2.81 o 
   2   3  13      685.57      710.41      8.85 o 
   3   3  13      229.01      221.12      3.15 o 
   4   3  13      285.00      284.76      5.79 o 
   5   3  13      161.34      150.87      4.83 o 
   6   3  13       76.67       69.61      3.63 o 
   7   3  13        0.69        0.99      1.32 o 
  -8   4  13       85.41      103.16      3.59 o 
  -7   4  13        2.97        4.53      1.27 o 
  -6   4  13       66.99       70.43      2.55 o 
  -5   4  13       98.97       99.04      2.25 o 
  -4   4  13     1232.26     1232.28     15.94 o 
  -3   4  13      225.82      186.49      4.10 o 
  -2   4  13      246.58      234.31      3.38 o 
  -1   4  13      949.48      938.75     10.68 o 
   0   4  13        0.45        2.26      0.84 o 
   1   4  13      175.36      183.33      3.77 o 
   2   4  13      164.14      169.46      2.74 o 
   3   4  13       71.35       72.67      2.39 o 
   4   4  13      149.50      147.91      2.97 o 
   5   4  13       25.09       16.67      3.11 o 
   6   4  13       12.76        9.72      2.93 o 
   7   4  13        4.85        3.59      1.59 o 
  -8   5  13        0.01        1.39      1.76 o 
  -7   5  13        3.85        1.83      0.79 o 
  -6   5  13       14.87       10.52      1.84 o 
  -5   5  13      404.74      379.38      4.35 o 
  -4   5  13      144.28      108.53      2.72 o 
  -3   5  13     1946.51     1876.47     19.89 o 
  -2   5  13       95.69       88.50      2.57 o 
  -1   5  13      783.61      766.61      9.07 o 
   0   5  13      130.49      128.43      2.48 o 
   1   5  13       12.55       10.28      1.46 o 
   2   5  13       49.74       44.70      2.16 o 
   3   5  13       33.93       32.31      3.74 o 
   4   5  13      260.14      251.71      5.19 o 
   5   5  13       10.57        7.68      1.29 o 
   6   5  13      202.46      200.63      6.22 o 
   7   5  13      113.86      104.63      4.64 o 
  -8   6  13      268.26      305.49     10.10 o 
  -7   6  13        8.47        5.76      1.51 o 
  -6   6  13       25.64       24.69      4.92 o 
  -5   6  13       60.78       58.96      2.19 o 
  -4   6  13      930.18      897.27     10.70 o 
  -3   6  13      689.00      650.55      8.31 o 
  -2   6  13      205.45      206.40      3.61 o 
  -1   6  13      564.47      545.11      7.05 o 
   0   6  13        0.26        0.67      0.87 o 
   1   6  13        1.39        3.13      1.22 o 
   2   6  13      405.00      439.73      5.95 o 
   3   6  13       23.52       20.81      2.68 o 
   4   6  13       82.96       77.15      2.28 o 
   5   6  13       10.51        7.16      1.38 o 
   6   6  13       98.35      103.81      4.78 o 
   7   6  13       35.61       24.84      5.92 o 
  -8   7  13       15.08       12.46      3.74 o 
  -7   7  13       15.62       17.64      5.16 o 
  -6   7  13      106.93      107.44      3.21 o 
  -5   7  13       77.71       69.66      2.08 o 
  -4   7  13      538.49      493.93      6.60 o 
  -3   7  13       83.93       67.42      1.75 o 
  -2   7  13      172.85      156.84      2.38 o 
  -1   7  13      709.93      732.93      7.33 o 
   0   7  13       16.53       20.59      2.42 o 
   1   7  13      949.44      956.49     10.52 o 
   2   7  13        0.03        2.19      0.96 o 
   3   7  13      110.00      106.48      2.42 o 
   4   7  13      144.06      143.27      3.23 o 
   5   7  13       11.42        9.01      1.71 o 
   6   7  13      196.72      181.65      5.69 o 
  -8   8  13        2.81        1.65      1.56 o 
  -7   8  13       78.79       81.53      3.36 o 
  -6   8  13       16.04       19.39      5.05 o 
  -5   8  13       70.66       62.01      2.67 o 
  -4   8  13      118.14      118.38      2.11 o 
  -3   8  13      155.47      158.81      3.24 o 
  -2   8  13      166.45      162.53      3.86 o 
  -1   8  13        8.76       10.82      1.87 o 
   0   8  13        4.12        2.76      1.03 o 
   1   8  13      109.12      108.49      2.47 o 
   2   8  13       84.34       83.59      2.73 o 
   3   8  13       35.02       36.78      3.53 o 
   4   8  13       14.07       12.16      1.91 o 
   5   8  13        9.31        8.65      1.78 o 
   6   8  13        4.31        3.99      1.89 o 
  -7   9  13        4.44        3.85      1.49 o 
  -6   9  13       94.14       86.84      3.18 o 
  -5   9  13       17.83       17.14      3.10 o 
  -4   9  13        8.08        5.40      1.40 o 
  -3   9  13      217.87      236.05      3.93 o 
  -2   9  13      144.27      122.93      2.35 o 
  -1   9  13     1386.77     1421.84     14.87 o 
   0   9  13      511.79      534.04      7.67 o 
   1   9  13      576.99      583.28      8.24 o 
   2   9  13      119.23      115.79      2.53 o 
   3   9  13       66.00       71.21      2.38 o 
   4   9  13      457.02      472.75      9.84 o 
   5   9  13       35.60       30.65      2.94 o 
   6   9  13      178.06      180.23      6.11 o 
  -7  10  13        3.40        5.02      2.51 o 
  -6  10  13        3.17        2.91      1.39 o 
  -5  10  13       16.70        8.18      1.99 o 
  -4  10  13        0.46        1.12      0.76 o 
  -3  10  13        0.87        0.87      1.04 o 
  -2  10  13        1.68        2.41      0.80 o 
  -1  10  13       87.00       85.92      2.33 o 
   0  10  13       27.67       28.88      3.11 o 
   1  10  13      337.97      336.01      4.29 o 
   2  10  13       13.20       18.67      2.86 o 
   3  10  13        6.54        6.87      1.37 o 
   4  10  13        4.31        2.65      0.96 o 
   5  10  13      215.75      208.15      4.16 o 
   6  10  13       58.23       65.47      3.70 o 
  -7  11  13       22.05       21.92      5.88 o 
  -6  11  13        9.22        4.69      1.61 o 
  -5  11  13        0.42        2.98      1.16 o 
  -4  11  13      125.42      127.33      4.36 o 
  -3  11  13       62.38       59.67      3.39 o 
  -2  11  13      155.14      147.18      2.51 o 
  -1  11  13     1111.72     1162.75     14.12 o 
   0  11  13      390.30      357.83      4.66 o 
   1  11  13       20.79       22.61      2.61 o 
   2  11  13        4.87        5.51      1.09 o 
   3  11  13      388.81      401.59      5.17 o 
   4  11  13      116.45      119.99      3.89 o 
   5  11  13        0.00        3.28      1.24 o 
   6  11  13       64.72       61.37      3.91 o 
  -7  12  13      243.60      280.06     11.76 o 
  -6  12  13        5.07        6.19      3.25 o 
  -5  12  13        1.07        1.83      1.18 o 
  -4  12  13       12.11        9.31      2.10 o 
  -3  12  13        3.70        1.98      1.35 o 
  -2  12  13        0.89        1.13      0.66 o 
  -1  12  13       21.57       19.09      3.22 o 
   0  12  13       31.18       33.01      4.39 o 
   1  12  13      135.66      143.94      3.56 o 
   2  12  13        0.61        1.19      0.78 o 
   3  12  13        1.32        3.71      1.04 o 
   4  12  13        0.08        2.52      1.00 o 
   5  12  13       49.67       50.38      3.26 o 
   6  12  13       38.11       33.42      3.29 o 
  -7  13  13        0.22        2.57      2.19 o 
  -6  13  13       69.58       75.34      3.17 o 
  -5  13  13      128.29      154.79      5.31 o 
  -4  13  13       41.10       25.01      5.96 o 
  -3  13  13       97.08       93.72      3.33 o 
  -2  13  13     1019.26      995.84     16.61 o 
  -1  13  13      353.58      350.47      6.15 o 
   0  13  13      468.50      446.08      7.71 o 
   1  13  13      109.43       98.07      2.87 o 
   2  13  13       73.20       68.48      2.10 o 
   3  13  13       25.36       23.08      3.68 o 
   4  13  13       19.22       14.73      3.10 o 
   5  13  13       82.76       87.16      3.44 o 
  -6  14  13       30.51       32.10      5.02 o 
  -5  14  13       23.85       17.09      3.94 o 
  -4  14  13        6.99       10.98      2.58 o 
  -3  14  13       21.53       23.65      4.14 o 
  -2  14  13       19.59       24.68      4.66 o 
  -1  14  13       13.94       11.71      2.25 o 
   0  14  13      124.99      121.41      3.57 o 
   1  14  13      298.46      279.79      4.92 o 
   2  14  13       16.45       16.57      3.29 o 
   3  14  13       31.71       24.30      4.05 o 
   4  14  13       15.45       11.33      2.83 o 
   5  14  13      120.56      124.40      4.13 o 
  -6  15  13       39.58       38.12     10.72 o 
  -5  15  13       57.03       58.46      4.49 o 
  -4  15  13      128.43      143.60      3.31 o 
  -3  15  13      343.45      353.53      6.82 o 
  -2  15  13      132.68      130.95      4.60 o 
  -1  15  13      755.83      744.51      9.73 o 
   0  15  13      144.79      154.57      4.30 o 
   1  15  13      118.71      117.73      3.23 o 
   2  15  13       43.43       38.68      3.29 o 
   3  15  13      219.10      230.59      5.52 o 
   4  15  13      385.31      397.70      8.11 o 
   5  15  13       12.35        6.89      2.10 o 
  -6  16  13      121.44      142.34      7.85 o 
  -5  16  13      126.19      168.97      5.33 o 
  -4  16  13        8.17        7.60      2.45 o 
  -3  16  13       49.97       43.67      4.96 o 
  -2  16  13       39.01       29.89      6.08 o 
  -1  16  13       54.63       47.46      7.55 o 
   0  16  13        8.64        5.63      1.60 o 
   1  16  13       57.03       53.41      3.64 o 
   2  16  13        1.61        1.84      0.96 o 
   3  16  13       16.37       11.79      6.79 o 
   4  16  13       99.24       99.36      7.64 o 
  -5  17  13      103.99      113.50      7.15 o 
  -4  17  13        6.21       10.10      2.65 o 
  -3  17  13       13.31       16.64      2.75 o 
  -2  17  13        0.97       -0.40      1.50 o 
  -1  17  13       29.20       32.26      3.01 o 
   0  17  13      260.17      274.90      6.02 o 
   1  17  13      330.17      327.95      7.34 o 
   2  17  13       55.70       48.39      2.81 o 
   3  17  13      175.61      169.54      4.68 o 
   4  17  13        5.46        5.43      2.01 o 
  -5  18  13      116.33      128.62      5.48 o 
  -4  18  13        2.56        5.20      1.45 o 
  -3  18  13       48.20       38.91      4.28 o 
  -2  18  13      281.20      315.43     11.07 o 
  -1  18  13       50.46       41.40      5.97 o 
   0  18  13       34.65       28.00      5.05 o 
   1  18  13       18.92       13.34      3.47 o 
   2  18  13      140.60      151.62      4.34 o 
   3  18  13       44.91       49.71      8.96 o 
  -4  19  13        8.61        7.72      2.33 o 
  -3  19  13       95.08      121.97      4.20 o 
  -2  19  13        0.18        1.31      1.74 o 
  -1  19  13       84.92       97.50      3.90 o 
   0  19  13       14.04       13.44      3.41 o 
   1  19  13        3.85        3.74      1.50 o 
   2  19  13       69.77       74.53      4.95 o 
   3  19  13       11.87        9.56      3.66 o 
  -3  20  13       51.33       39.32      9.08 o 
  -2  20  13      152.52      167.23      7.30 o 
  -1  20  13       27.08       26.88      4.94 o 
   0  20  13       35.69       28.70      6.79 o 
   1  20  13       18.47        8.91      3.17 o 
   2  20  13       77.52       80.18      7.25 o 
  -2  21  13        0.73        1.59      1.51 o 
  -1  21  13       49.58       53.65      3.88 o 
   0  21  13       15.95       12.31      3.97 o 
   1  21  13        5.15        1.44      1.69 o 
  -8   0  14       10.47        8.97      4.96 o 
  -7   0  14       25.04       16.01      5.69 o 
  -6   0  14        6.13        6.27      1.69 o 
  -5   0  14      776.67      710.86     15.01 o 
  -4   0  14      249.36      266.57      6.92 o 
  -3   0  14        1.59        1.63      1.35 o 
  -2   0  14      209.78      199.66      4.94 o 
  -1   0  14      222.84      214.37      7.25 o 
   0   0  14     2284.88     2364.07     41.15 o 
   1   0  14       11.04       16.71      2.94 o 
   2   0  14       25.58       25.31      4.23 o 
   3   0  14        6.99        3.14      1.52 o 
   4   0  14        1.25        2.88      1.66 o 
   5   0  14      921.65      943.45     25.50 o 
   6   0  14       59.07       45.08     11.86 o 
  -8   1  14        0.07        2.12      0.89 o 
  -7   1  14       15.62       12.80      2.88 o 
  -6   1  14       81.95       85.09      2.68 o 
  -5   1  14       21.67       22.14      2.91 o 
  -4   1  14        4.73        5.56      1.43 o 
  -3   1  14        3.92        3.96      0.92 o 
  -2   1  14       16.72       21.04      3.10 o 
  -1   1  14      158.29      175.41      4.09 o 
   0   1  14        0.15        2.16      0.90 o 
   1   1  14       56.76       59.84      2.32 o 
   2   1  14      110.06       98.79      2.67 o 
   3   1  14      328.80      341.78      4.95 o 
   4   1  14       43.10       38.45      3.29 o 
   5   1  14      182.32      174.71      5.01 o 
   6   1  14      596.50      575.28     13.74 o 
  -8   2  14       23.75       21.59      5.32 o 
  -7   2  14        0.43        1.78      0.86 o 
  -6   2  14       48.30       54.66      2.92 o 
  -5   2  14      394.43      371.34      5.91 o 
  -4   2  14       64.71       51.41      2.31 o 
  -3   2  14      789.10      783.39      6.57 o 
  -2   2  14      681.91      695.37      5.91 o 
  -1   2  14     1037.61     1019.85      9.87 o 
   0   2  14      286.46      306.85      4.11 o 
   1   2  14      246.02      272.62      4.79 o 
   2   2  14      154.46      157.79      3.26 o 
   3   2  14      258.84      271.61      4.70 o 
   4   2  14      168.37      172.60      5.42 o 
   5   2  14      496.50      500.61      8.34 o 
   6   2  14       23.36       15.26      3.42 o 
  -8   3  14      189.64      208.39      5.39 o 
  -7   3  14        2.20        2.41      0.79 o 
  -6   3  14       68.76       77.44      2.61 o 
  -5   3  14        0.06        1.41      0.90 o 
  -4   3  14      135.98      114.42      2.76 o 
  -3   3  14        8.76        8.61      1.20 o 
  -2   3  14      138.68      125.93      3.16 o 
  -1   3  14      124.50      119.11      2.92 o 
   0   3  14      320.55      323.38      4.48 o 
   1   3  14      659.90      684.00      9.70 o 
   2   3  14      127.44      120.17      2.95 o 
   3   3  14       15.79       16.48      2.72 o 
   4   3  14      563.55      565.19      6.91 o 
   5   3  14       14.42       15.83      2.29 o 
   6   3  14       12.92        8.59      2.85 o 
  -8   4  14        3.62        3.13      1.33 o 
  -7   4  14        0.38        2.75      0.80 o 
  -6   4  14       19.91       11.87      2.03 o 
  -5   4  14       10.48        3.16      0.88 o 
  -4   4  14       62.67       69.09      2.97 o 
  -3   4  14      613.77      645.74      8.29 o 
  -2   4  14      829.18      807.73      8.65 o 
  -1   4  14      142.56      131.62      2.75 o 
   0   4  14        2.00        3.30      1.25 o 
   1   4  14      154.65      157.23      2.83 o 
   2   4  14      298.43      305.35      4.46 o 
   3   4  14      145.04      158.20      2.79 o 
   4   4  14       48.41       52.65      2.33 o 
   5   4  14        5.59        4.06      1.35 o 
   6   4  14       15.16       10.57      2.66 o 
  -8   5  14       63.36       69.37      4.55 o 
  -7   5  14       21.43       14.72      2.55 o 
  -6   5  14      102.75      101.13      3.62 o 
  -5   5  14      137.23      112.61      2.80 o 
  -4   5  14      188.15      184.86      5.01 o 
  -3   5  14      388.41      406.01      5.51 o 
  -2   5  14       42.73       38.68      3.36 o 
  -1   5  14      255.26      239.62      4.47 o 
   0   5  14       67.99       67.09      2.27 o 
   1   5  14       48.95       52.47      1.99 o 
   2   5  14       85.05       81.89      2.84 o 
   3   5  14        7.98        9.58      1.65 o 
   4   5  14      253.93      259.64      4.35 o 
   5   5  14      196.53      176.81      4.76 o 
   6   5  14       56.24       49.50      3.81 o 
  -8   6  14       43.32       40.38      3.86 o 
  -7   6  14       94.45      106.63      5.28 o 
  -6   6  14        0.24        1.56      0.92 o 
  -5   6  14        0.62       -0.53      0.91 o 
  -4   6  14      486.97      414.05      5.87 o 
  -3   6  14     1020.49      984.02     12.64 o 
  -2   6  14      329.77      347.04      5.45 o 
  -1   6  14      211.40      198.74      3.71 o 
   0   6  14       82.72       82.22      2.52 o 
   1   6  14      182.76      180.04      3.76 o 
   2   6  14       37.20       38.92      3.66 o 
   3   6  14        2.99        2.82      1.29 o 
   4   6  14       15.04       14.26      1.99 o 
   5   6  14      144.95      141.35      4.32 o 
   6   6  14       38.84       20.70      5.55 o 
  -7   7  14       36.01       35.85      6.07 o 
  -6   7  14        0.16        1.96      1.06 o 
  -5   7  14       56.01       60.15      4.45 o 
  -4   7  14        7.40        4.45      1.36 o 
  -3   7  14        0.51        2.78      1.26 o 
  -2   7  14      226.10      209.95      3.15 o 
  -1   7  14       10.79        6.63      1.12 o 
   0   7  14       37.00       37.08      3.06 o 
   1   7  14        1.61        2.54      0.91 o 
   2   7  14       99.53       96.93      2.83 o 
   3   7  14      178.18      175.42      3.99 o 
   4   7  14      142.49      140.46      4.05 o 
   5   7  14       76.41       77.07      3.59 o 
   6   7  14       43.75       36.94      6.16 o 
  -7   8  14      113.19      136.66      4.03 o 
  -6   8  14       39.80       37.13      6.61 o 
  -5   8  14      321.76      317.50      6.89 o 
  -4   8  14        2.45        2.73      0.89 o 
  -3   8  14      184.65      175.45      3.45 o 
  -2   8  14       16.53       10.55      1.78 o 
  -1   8  14      107.38      107.63      3.21 o 
   0   8  14      478.21      488.85      4.61 o 
   1   8  14      638.08      652.80      8.19 o 
   2   8  14        5.14        5.97      1.17 o 
   3   8  14        0.50        0.92      0.96 o 
   4   8  14        6.68        6.63      1.44 o 
   5   8  14       34.82       27.20      5.25 o 
   6   8  14        0.22        3.23      1.36 o 
  -7   9  14       20.53       28.47      3.97 o 
  -6   9  14       21.83       13.65      3.04 o 
  -5   9  14       59.65       56.78      3.73 o 
  -4   9  14      101.51      107.48      3.20 o 
  -3   9  14       22.88       21.86      3.76 o 
  -2   9  14       85.68       71.70      2.61 o 
  -1   9  14       15.57       17.82      2.23 o 
   0   9  14       48.86       49.19      4.16 o 
   1   9  14      192.98      190.04      3.69 o 
   2   9  14       49.61       45.86      3.73 o 
   3   9  14      243.30      250.50      3.56 o 
   4   9  14      204.87      207.01      4.49 o 
   5   9  14       21.63       19.47      4.73 o 
   6   9  14       33.80       28.23      7.69 o 
  -7  10  14       23.37       19.96      6.31 o 
  -6  10  14        0.30        0.98      0.94 o 
  -5  10  14       12.10       11.99      3.48 o 
  -4  10  14        0.00        0.70      0.93 o 
  -3  10  14        2.26        3.79      1.01 o 
  -2  10  14      304.72      288.56      5.34 o 
  -1  10  14      237.07      246.05      4.04 o 
   0  10  14      544.95      567.87      5.82 o 
   1  10  14      167.70      166.14      3.30 o 
   2  10  14        2.84        3.06      0.93 o 
   3  10  14       90.73       95.70      2.89 o 
   4  10  14      109.09      102.13      4.59 o 
   5  10  14       10.02        6.87      2.12 o 
  -7  11  14        4.86        3.81      2.27 o 
  -6  11  14      400.18      482.47      9.71 o 
  -5  11  14        4.24        4.12      1.34 o 
  -4  11  14        4.28        3.54      1.43 o 
  -3  11  14       13.99       11.57      1.88 o 
  -2  11  14       44.72       50.37      2.79 o 
  -1  11  14       75.10       72.77      3.07 o 
   0  11  14       60.58       66.33      2.34 o 
   1  11  14      314.94      303.44      5.76 o 
   2  11  14      187.86      183.08      4.05 o 
   3  11  14       22.55       21.77      3.35 o 
   4  11  14       16.28       15.70      2.45 o 
   5  11  14       31.20       27.76      5.01 o 
  -6  12  14       15.30       10.03      3.10 o 
  -5  12  14        5.18        4.03      2.09 o 
  -4  12  14       25.62       16.57      3.59 o 
  -3  12  14      370.05      364.72      6.20 o 
  -2  12  14      429.88      432.21      6.17 o 
  -1  12  14      239.04      254.26      5.96 o 
   0  12  14      553.44      603.29      9.85 o 
   1  12  14      240.40      229.84      4.33 o 
   2  12  14       42.03       43.84      2.83 o 
   3  12  14      421.30      432.44      7.60 o 
   4  12  14      160.02      156.64      4.39 o 
   5  12  14       15.75       13.85      3.08 o 
  -6  13  14      163.81      173.68      4.76 o 
  -5  13  14       39.47       36.89      6.96 o 
  -4  13  14       62.06       63.89      3.60 o 
  -3  13  14        1.46        2.36      0.98 o 
  -2  13  14       53.01       57.65      5.82 o 
  -1  13  14       64.85       61.86      4.50 o 
   0  13  14      219.55      234.52      4.34 o 
   1  13  14       58.27       52.63      4.12 o 
   2  13  14       54.03       53.06      4.16 o 
   3  13  14      126.52      135.47      3.45 o 
   4  13  14        6.48        6.72      2.25 o 
   5  13  14        7.47        3.90      1.20 o 
  -6  14  14       28.63       20.84      6.35 o 
  -5  14  14       10.22        6.81      2.48 o 
  -4  14  14        8.85       10.69      2.60 o 
  -3  14  14       10.41       13.29      2.99 o 
  -2  14  14        2.22        1.88      1.45 o 
  -1  14  14       92.93       82.90      4.45 o 
   0  14  14       77.27       76.29      2.78 o 
   1  14  14       41.13       39.38      4.67 o 
   2  14  14      103.03      104.40      5.44 o 
   3  14  14        2.74        1.71      1.52 o 
   4  14  14       26.59       17.34      3.82 o 
  -5  15  14        0.74        2.03      1.74 o 
  -4  15  14       95.39      110.11      4.20 o 
  -3  15  14        1.98        0.13      1.27 o 
  -2  15  14      298.94      307.33      9.39 o 
  -1  15  14      146.54      150.98      4.98 o 
   0  15  14      118.26      112.14      4.26 o 
   1  15  14       54.20       62.23      4.26 o 
   2  15  14       66.49       68.13      2.82 o 
   3  15  14       88.27       81.13      6.17 o 
   4  15  14      146.98      151.07      5.66 o 
  -5  16  14      249.59      293.00      6.33 o 
  -4  16  14        0.09        0.69      1.29 o 
  -3  16  14        0.04       -0.17      1.77 o 
  -2  16  14        9.25       11.74      3.18 o 
  -1  16  14       92.74      110.31      3.23 o 
   0  16  14        7.36        5.13      1.51 o 
   1  16  14        0.79        0.79      1.68 o 
   2  16  14       21.16       14.70      3.02 o 
   3  16  14       90.90       94.88      5.05 o 
   4  16  14       82.64       84.75      3.41 o 
  -5  17  14       29.62       23.44      7.06 o 
  -4  17  14      131.63      134.47      5.15 o 
  -3  17  14       55.81       52.69      5.14 o 
  -2  17  14       46.91       47.62      6.21 o 
  -1  17  14        0.48        3.54      1.54 o 
   0  17  14       43.11       33.84      7.48 o 
   1  17  14       90.42       85.14      4.69 o 
   2  17  14        1.62        1.92      1.58 o 
   3  17  14        1.93        2.41      1.11 o 
  -4  18  14       15.27       13.12      4.46 o 
  -3  18  14       31.40       24.48      5.91 o 
  -2  18  14       36.17       32.99      6.86 o 
  -1  18  14       89.82      107.23      3.88 o 
   0  18  14        7.40        5.15      1.87 o 
   1  18  14        0.14        2.49      1.04 o 
   2  18  14       56.69       53.39      3.73 o 
  -3  19  14       16.41        9.46      2.95 o 
  -2  19  14       27.80       26.71      5.83 o 
  -1  19  14      139.86      151.07      4.63 o 
   0  19  14       15.61       14.46      3.41 o 
   1  19  14       14.23       14.62      3.85 o 
   2  19  14       13.41       10.36      5.58 o 
  -2  20  14       52.84       64.75      4.59 o 
  -1  20  14        7.04        5.99      2.57 o 
   0  20  14       65.32       61.57      4.33 o 
   1  20  14       12.18       11.21      4.11 o 
  -8   1  15       43.32       37.41      2.65 o 
  -7   1  15        1.07        2.54      0.82 o 
  -6   1  15        8.67        8.02      2.02 o 
  -5   1  15      122.90      109.34      2.89 o 
  -4   1  15       14.11       11.03      1.70 o 
  -3   1  15      511.19      518.26      7.28 o 
  -2   1  15        2.19        2.53      1.05 o 
  -1   1  15       24.54       32.78      4.49 o 
   0   1  15       71.89       74.63      2.06 o 
   1   1  15       40.22       38.05      3.78 o 
   2   1  15        1.15        3.49      1.04 o 
   3   1  15      210.60      208.51      5.95 o 
   4   1  15      158.87      156.71      4.04 o 
   5   1  15       13.44       11.95      2.45 o 
   6   1  15        1.67        1.38      1.73 o 
  -7   2  15      148.76      172.79      3.71 o 
  -6   2  15       67.78       70.89      4.74 o 
  -5   2  15       35.56       29.80      4.57 o 
  -4   2  15      102.66       98.65      3.19 o 
  -3   2  15       21.47       26.86      3.88 o 
  -2   2  15      301.66      317.60      4.31 o 
  -1   2  15      328.24      326.95      4.10 o 
   0   2  15       73.33       72.75      2.81 o 
   1   2  15      153.34      148.36      2.90 o 
   2   2  15      166.18      170.13      3.46 o 
   3   2  15        3.82        4.66      0.87 o 
   4   2  15       34.72       33.57      4.22 o 
   5   2  15       32.16       25.39      5.82 o 
   6   2  15      105.74       94.77      3.92 o 
  -7   3  15        0.72        2.22      1.16 o 
  -6   3  15       69.99       73.93      3.32 o 
  -5   3  15        9.66        6.77      1.53 o 
  -4   3  15      396.17      373.60      4.61 o 
  -3   3  15      165.90      167.25      3.59 o 
  -2   3  15       35.40       38.94      5.12 o 
  -1   3  15      688.35      661.92      8.78 o 
   0   3  15       68.68       59.38      2.16 o 
   1   3  15      449.24      465.20      5.23 o 
   2   3  15       31.63       30.91      4.56 o 
   3   3  15       64.92       62.50      2.32 o 
   4   3  15        0.03       -1.09      1.21 o 
   5   3  15        7.29        5.92      1.51 o 
   6   3  15        0.00        1.74      1.48 o 
  -7   4  15        7.80        5.69      1.62 o 
  -6   4  15        5.47        3.76      1.23 o 
  -5   4  15        3.14        1.45      0.71 o 
  -4   4  15      119.42      102.27      3.00 o 
  -3   4  15      158.77      150.38      3.28 o 
  -2   4  15      261.70      280.24      4.17 o 
  -1   4  15      135.44      136.19      4.32 o 
   0   4  15       10.29        8.20      1.68 o 
   1   4  15      261.32      264.07      4.57 o 
   2   4  15       96.94      103.77      4.26 o 
   3   4  15        5.46        2.82      1.18 o 
   4   4  15       47.18       45.21      2.15 o 
   5   4  15       70.09       63.06      4.31 o 
   6   4  15        9.88        6.75      1.91 o 
  -7   5  15      109.05      139.55      4.43 o 
  -6   5  15       12.74       10.98      2.73 o 
  -5   5  15       99.39       88.19      3.44 o 
  -4   5  15      333.71      336.10      6.65 o 
  -3   5  15      100.19      122.54      3.60 o 
  -2   5  15      538.37      507.06      7.24 o 
  -1   5  15     1590.21     1642.31     18.95 o 
   0   5  15       15.22       14.12      2.10 o 
   1   5  15      581.25      590.79      5.44 o 
   2   5  15       64.42       67.30      2.27 o 
   3   5  15       17.29       18.94      2.35 o 
   4   5  15       79.48       66.67      3.73 o 
   5   5  15        3.58        2.68      1.62 o 
   6   5  15       45.48       24.84      6.58 o 
  -7   6  15       20.54       16.09      3.05 o 
  -6   6  15        0.49        1.30      0.97 o 
  -5   6  15       16.59       10.58      2.57 o 
  -4   6  15      346.62      368.29      5.82 o 
  -3   6  15      587.01      603.43      5.53 o 
  -2   6  15        5.09        1.88      1.16 o 
  -1   6  15       28.30       34.42      4.97 o 
   0   6  15      684.50      727.42      6.69 o 
   1   6  15       40.90       40.00      4.65 o 
   2   6  15       15.67       16.59      2.05 o 
   3   6  15        0.05        0.99      0.90 o 
   4   6  15       45.38       34.94      5.77 o 
   5   6  15       12.67        6.67      1.86 o 
   6   6  15       30.13       18.94      3.63 o 
  -7   7  15       82.85      115.13      4.34 o 
  -6   7  15      174.53      206.96      5.67 o 
  -5   7  15      124.67      113.72      2.93 o 
  -4   7  15       21.24       11.15      2.49 o 
  -3   7  15      624.31      576.18      8.99 o 
  -2   7  15     1496.31     1495.37     12.16 o 
  -1   7  15       85.37       91.57      2.30 o 
   0   7  15       42.40       39.64      2.75 o 
   1   7  15      365.35      383.90      5.04 o 
   2   7  15      206.21      216.74      5.11 o 
   3   7  15      341.99      355.90      5.43 o 
   4   7  15        4.14        2.43      1.28 o 
   5   7  15      123.51      116.76      3.38 o 
  -7   8  15       42.41       43.66      3.62 o 
  -6   8  15        0.02        0.82      1.71 o 
  -5   8  15       47.75       49.77      3.25 o 
  -4   8  15      371.27      385.81      5.92 o 
  -3   8  15       21.03       18.47      3.25 o 
  -2   8  15       36.63       37.16      3.94 o 
  -1   8  15        0.69        1.93      1.01 o 
   0   8  15      355.51      366.44      5.24 o 
   1   8  15      587.72      591.91      8.18 o 
   2   8  15       23.88       24.00      3.76 o 
   3   8  15      199.11      208.15      4.51 o 
   4   8  15        7.29        4.56      1.56 o 
   5   8  15        6.64        5.27      1.39 o 
  -7   9  15       10.26        4.50      1.86 o 
  -6   9  15       11.77        8.42      2.70 o 
  -5   9  15      308.91      364.24      8.84 o 
  -4   9  15        8.02       10.27      2.84 o 
  -3   9  15        6.69        3.63      1.25 o 
  -2   9  15      149.31      148.20      2.94 o 
  -1   9  15      187.43      197.29      4.16 o 
   0   9  15      200.24      187.54      3.96 o 
   1   9  15      912.49      940.92     12.60 o 
   2   9  15       26.61       25.09      3.44 o 
   3   9  15      527.92      579.90      8.19 o 
   4   9  15       50.67       35.75      4.24 o 
   5   9  15        3.93        3.18      1.09 o 
  -6  10  15       31.66       35.53      6.55 o 
  -5  10  15        0.12        2.40      1.91 o 
  -4  10  15        0.30        2.06      1.02 o 
  -3  10  15      184.73      176.21      4.00 o 
  -2  10  15       12.05       16.62      2.60 o 
  -1  10  15      323.58      322.74      7.29 o 
   0  10  15      171.45      162.65      3.42 o 
   1  10  15      619.45      641.54      7.45 o 
   2  10  15       43.77       36.76      3.13 o 
   3  10  15       42.24       37.25      2.94 o 
   4  10  15       27.57       20.77      3.75 o 
   5  10  15       80.93       81.10      3.53 o 
  -6  11  15       18.20       16.95      4.94 o 
  -5  11  15        9.26        8.36      2.24 o 
  -4  11  15        1.54        2.00      1.29 o 
  -3  11  15       11.54        7.41      1.42 o 
  -2  11  15        2.30        1.56      1.37 o 
  -1  11  15      232.96      238.15      4.73 o 
   0  11  15      421.53      434.03      6.44 o 
   1  11  15        0.05        1.89      0.92 o 
   2  11  15      324.00      307.55      5.01 o 
   3  11  15       84.64       76.73      3.39 o 
   4  11  15        5.92        7.33      1.69 o 
   5  11  15       43.89       34.79      6.17 o 
  -6  12  15       59.91       71.95      5.18 o 
  -5  12  15      198.15      224.97      6.68 o 
  -4  12  15        5.48        5.44      2.01 o 
  -3  12  15       28.74       36.48      4.09 o 
  -2  12  15        0.03        0.60      1.02 o 
  -1  12  15      171.13      156.35      3.79 o 
   0  12  15      950.68     1007.77     13.44 o 
   1  12  15       40.23       36.84      4.66 o 
   2  12  15      279.06      287.98      5.91 o 
   3  12  15       13.27       11.29      2.57 o 
   4  12  15      115.40      113.02      3.57 o 
  -6  13  15       17.84       14.32      6.14 o 
  -5  13  15       30.38       29.83      7.89 o 
  -4  13  15       29.55       31.87      6.90 o 
  -3  13  15      104.21      100.33      3.83 o 
  -2  13  15        2.84        3.19      2.03 o 
  -1  13  15        0.55        0.74      1.33 o 
   0  13  15        2.56        0.65      1.22 o 
   1  13  15        0.46        1.18      1.18 o 
   2  13  15       35.69       34.70      3.68 o 
   3  13  15        6.27        4.68      1.54 o 
   4  13  15        1.40        1.92      1.11 o 
  -5  14  15       14.29       11.18      2.44 o 
  -4  14  15      143.65      163.84      4.84 o 
  -3  14  15       53.08       52.93      6.32 o 
  -2  14  15        6.20        7.07      2.17 o 
  -1  14  15      158.32      163.22      4.10 o 
   0  14  15        6.05        7.00      1.75 o 
   1  14  15       64.00       63.62      3.23 o 
   2  14  15      117.73      114.79      3.56 o 
   3  14  15        1.28        3.24      1.38 o 
   4  14  15        9.87        6.40      1.63 o 
  -5  15  15      124.34      133.64      8.44 o 
  -4  15  15       57.11       62.61      3.74 o 
  -3  15  15      156.63      177.60      5.04 o 
  -2  15  15       89.39       79.23      6.72 o 
  -1  15  15       99.68      107.61      4.02 o 
   0  15  15       30.72       27.16      5.12 o 
   1  15  15      136.72      130.35      4.65 o 
   2  15  15       12.55       12.56      2.55 o 
   3  15  15      178.81      192.22      5.41 o 
  -4  16  15      118.49      135.84      5.25 o 
  -3  16  15        4.70        2.63      1.83 o 
  -2  16  15        8.57        5.63      1.63 o 
  -1  16  15        0.35        1.95      1.37 o 
   0  16  15        0.82        1.70      1.46 o 
   1  16  15      100.60       99.82      5.50 o 
   2  16  15      185.73      179.96      5.26 o 
   3  16  15        0.09        0.14      1.30 o 
  -4  17  15       63.23       61.92     11.12 o 
  -3  17  15      133.65      160.81      4.96 o 
  -2  17  15       11.39       13.65      2.85 o 
  -1  17  15      133.42      129.82      3.87 o 
   0  17  15      154.78      172.25      5.40 o 
   1  17  15        0.00        3.42      1.51 o 
   2  17  15        0.62        0.74      1.63 o 
  -3  18  15        3.48        1.19      1.37 o 
  -2  18  15        2.02        2.81      1.64 o 
  -1  18  15        8.16        9.79      2.55 o 
   0  18  15       51.86       56.31      2.84 o 
   1  18  15        5.93        3.42      1.03 o 
  -2  19  15        3.50        5.72      1.23 o 
  -1  19  15       19.18       19.92      4.04 o 
   0  19  15        6.29        5.12      2.43 o 
  -7   0  16       81.99       94.02      4.56 o 
  -6   0  16       29.04       22.95      6.97 o 
  -5   0  16      184.31      196.15      5.31 o 
  -4   0  16      174.18      185.14      5.75 o 
  -3   0  16        2.65        2.41      2.09 o 
  -2   0  16       13.09       19.32      3.74 o 
  -1   0  16       39.61       37.19      7.33 o 
   0   0  16      173.93      180.44      6.60 o 
   1   0  16      235.55      264.44      6.10 o 
   2   0  16      201.99      198.94      6.07 o 
   3   0  16        7.53        5.41      2.39 o 
   4   0  16        0.23       -1.82      1.91 o 
   5   0  16       16.86       12.26      3.71 o 
  -7   1  16        9.01        9.02      2.37 o 
  -6   1  16        4.69        2.61      1.43 o 
  -5   1  16        7.51        5.25      1.25 o 
  -4   1  16       12.94       11.23      1.90 o 
  -3   1  16      343.14      318.38      6.18 o 
  -2   1  16        0.04        1.16      0.84 o 
  -1   1  16      143.10      131.02      2.68 o 
   0   1  16        1.19        3.43      1.10 o 
   1   1  16      356.91      361.15      4.79 o 
   2   1  16      757.81      780.63     11.78 o 
   3   1  16        6.09        5.69      1.63 o 
   4   1  16       46.26       45.28      2.43 o 
   5   1  16        0.00        1.19      1.34 o 
  -7   2  16        0.07        1.42      0.83 o 
  -6   2  16      143.84      176.40      5.44 o 
  -5   2  16       77.25       73.57      2.50 o 
  -4   2  16        0.43        1.64      1.12 o 
  -3   2  16      261.74      239.22      4.98 o 
  -2   2  16       41.28       39.74      5.16 o 
  -1   2  16       37.54       33.08      4.59 o 
   0   2  16       82.22       79.44      2.82 o 
   1   2  16      458.15      442.01      7.32 o 
   2   2  16       13.42       12.75      1.94 o 
   3   2  16      136.55      131.56      3.65 o 
   4   2  16       92.83       98.58      2.90 o 
   5   2  16       22.93       14.43      3.38 o 
  -7   3  16        0.13        0.76      1.39 o 
  -6   3  16        0.25        0.92      0.73 o 
  -5   3  16        0.64        0.23      0.96 o 
  -4   3  16       28.72       36.11      4.21 o 
  -3   3  16      656.48      656.62      9.73 o 
  -2   3  16      312.40      307.41      5.02 o 
  -1   3  16        3.33        3.69      1.08 o 
   0   3  16      880.57      940.47      7.61 o 
   1   3  16      235.71      245.14      5.06 o 
   2   3  16      191.05      196.77      4.92 o 
   3   3  16       39.11       42.10      3.91 o 
   4   3  16      135.24      136.57      3.13 o 
   5   3  16       51.45       45.80      3.45 o 
  -7   4  16        2.98        3.79      1.50 o 
  -6   4  16       52.21       56.52      2.87 o 
  -5   4  16      179.00      192.69      3.87 o 
  -4   4  16        0.36        2.05      1.02 o 
  -3   4  16      500.29      469.95      7.14 o 
  -2   4  16       65.23       66.57      2.66 o 
  -1   4  16      292.72      321.01      4.77 o 
   0   4  16      111.77      115.46      2.60 o 
   1   4  16       60.79       58.28      2.92 o 
   2   4  16      173.12      175.43      3.80 o 
   3   4  16      185.60      198.10      5.27 o 
   4   4  16      139.74      131.42      3.32 o 
   5   4  16       12.99       10.07      3.48 o 
  -7   5  16       20.70       10.31      2.85 o 
  -6   5  16        0.07        1.55      0.88 o 
  -5   5  16       26.26       20.97      4.15 o 
  -4   5  16        0.18       -0.20      1.04 o 
  -3   5  16       30.35       34.10      3.17 o 
  -2   5  16       17.38       22.92      2.81 o 
  -1   5  16      350.65      324.01      6.20 o 
   0   5  16      156.12      151.77      2.84 o 
   1   5  16      163.55      166.18      3.43 o 
   2   5  16        0.24        1.23      0.81 o 
   3   5  16        9.98        9.40      2.05 o 
   4   5  16       30.47       21.73      3.79 o 
   5   5  16        0.00        3.08      1.15 o 
  -7   6  16        4.80        4.47      1.56 o 
  -6   6  16        1.39        1.60      1.45 o 
  -5   6  16        3.52        3.64      1.33 o 
  -4   6  16       15.60       13.83      2.07 o 
  -3   6  16       44.82       48.45      3.02 o 
  -2   6  16       16.20       12.09      1.61 o 
  -1   6  16      577.27      611.40      8.79 o 
   0   6  16       28.74       23.67      3.29 o 
   1   6  16      134.42      134.94      3.67 o 
   2   6  16       10.51        9.95      1.85 o 
   3   6  16       96.21      111.86      2.82 o 
   4   6  16        1.19        1.53      1.02 o 
   5   6  16      198.86      190.38      4.96 o 
  -7   7  16       54.89       52.37      2.54 o 
  -6   7  16        0.24        1.60      2.11 o 
  -5   7  16        3.24        4.60      1.39 o 
  -4   7  16        0.07        1.00      1.15 o 
  -3   7  16      346.57      374.98      6.24 o 
  -2   7  16        0.75       -1.49      1.49 o 
  -1   7  16      425.31      408.53      6.15 o 
   0   7  16       16.51       15.19      1.89 o 
   1   7  16      134.46      133.94      3.80 o 
   2   7  16        2.94        4.58      1.36 o 
   3   7  16       22.82       18.83      3.26 o 
   4   7  16       93.20       94.74      3.75 o 
   5   7  16      143.00      135.17      3.90 o 
  -6   8  16      114.36      119.54      5.31 o 
  -5   8  16        3.24        3.30      1.28 o 
  -4   8  16      193.52      181.11      4.33 o 
  -3   8  16      258.45      265.50      5.17 o 
  -2   8  16        0.67        2.13      1.26 o 
  -1   8  16      119.02      113.65      3.98 o 
   0   8  16        6.40        7.48      1.36 o 
   1   8  16       34.60       33.48      4.34 o 
   2   8  16       24.64       24.41      3.46 o 
   3   8  16       22.12       17.82      3.26 o 
   4   8  16       77.61       69.29      3.65 o 
   5   8  16       10.07        6.35      1.70 o 
  -6   9  16        8.03        7.19      2.59 o 
  -5   9  16       13.75       15.01      3.22 o 
  -4   9  16        2.56        0.64      1.34 o 
  -3   9  16        3.28        3.36      1.14 o 
  -2   9  16       28.13       28.04      4.33 o 
  -1   9  16       24.35       23.95      3.33 o 
   0   9  16      817.51      815.25     10.29 o 
   1   9  16       43.20       43.23      3.54 o 
   2   9  16       13.14       11.62      2.08 o 
   3   9  16      194.04      198.32      3.94 o 
   4   9  16       60.10       59.95      3.35 o 
   5   9  16      110.72      108.53      5.12 o 
  -6  10  16        4.92        4.41      2.09 o 
  -5  10  16        1.05        2.91      1.28 o 
  -4  10  16       87.22       99.55      4.50 o 
  -3  10  16        2.31        1.62      0.88 o 
  -2  10  16        1.09        2.00      1.22 o 
  -1  10  16      100.21      101.52      2.93 o 
   0  10  16       17.25       17.47      2.97 o 
   1  10  16       82.43       76.97      3.00 o 
   2  10  16       11.01       10.99      1.53 o 
   3  10  16        2.33        3.65      1.38 o 
   4  10  16        1.88        2.79      1.41 o 
  -6  11  16       91.18      102.05     10.13 o 
  -5  11  16        0.06        1.23      1.64 o 
  -4  11  16       76.33       86.17      3.87 o 
  -3  11  16       11.78       14.94      3.14 o 
  -2  11  16        0.41        1.69      0.86 o 
  -1  11  16      114.66      109.51      2.76 o 
   0  11  16      511.67      538.55      8.51 o 
   1  11  16       41.35       39.93      4.85 o 
   2  11  16      224.53      231.77      4.83 o 
   3  11  16        4.70        4.81      0.98 o 
   4  11  16       13.88       14.20      2.70 o 
  -5  12  16       27.16       27.90      6.04 o 
  -4  12  16      153.99      167.75      5.34 o 
  -3  12  16       23.27       24.61      4.19 o 
  -2  12  16      156.38      168.99      4.23 o 
  -1  12  16        8.63       11.06      1.88 o 
   0  12  16       14.37       15.58      2.45 o 
   1  12  16      178.71      177.17      4.70 o 
   2  12  16      170.64      190.22      5.68 o 
   3  12  16        3.10        4.37      1.75 o 
   4  12  16       55.31       49.77      4.06 o 
  -5  13  16       24.58       18.18      5.99 o 
  -4  13  16       31.44       24.29      5.49 o 
  -3  13  16        0.00        2.45      1.46 o 
  -2  13  16       72.40       70.17      4.52 o 
  -1  13  16       96.42       85.88      3.02 o 
   0  13  16       13.00        9.80      2.54 o 
   1  13  16        0.17        1.87      1.00 o 
   2  13  16      120.63      125.13      3.70 o 
   3  13  16        4.62        1.70      1.67 o 
  -5  14  16       35.19       18.70      7.95 o 
  -4  14  16       15.75       14.02      5.29 o 
  -3  14  16        0.69        3.24      1.61 o 
  -2  14  16       23.60       16.83      4.21 o 
  -1  14  16        5.47        5.35      1.44 o 
   0  14  16      160.60      165.88      4.24 o 
   1  14  16      108.76      105.52      3.76 o 
   2  14  16      148.70      149.77      4.37 o 
   3  14  16        7.49        5.65      1.85 o 
  -4  15  16       94.34       95.26      4.11 o 
  -3  15  16       68.52       93.70      4.05 o 
  -2  15  16      182.61      219.51      5.73 o 
  -1  15  16       34.70       21.45      5.03 o 
   0  15  16       26.86       26.24      5.76 o 
   1  15  16       67.57       54.60      4.11 o 
   2  15  16      177.89      185.50      5.35 o 
  -4  16  16       46.43       46.77      4.20 o 
  -3  16  16        3.15        3.84      1.38 o 
  -2  16  16      116.12      123.96      4.37 o 
  -1  16  16        7.91        8.29      2.31 o 
   0  16  16       16.07       14.34      3.39 o 
   1  16  16        1.80        3.19      1.43 o 
   2  16  16       64.48       54.15      7.00 o 
  -3  17  16      193.09      222.93     13.10 o 
  -2  17  16      102.94      104.88      4.40 o 
  -1  17  16       69.02       67.15      5.25 o 
   0  17  16       23.14       22.49      6.28 o 
   1  17  16        0.35        1.45      1.23 o 
  -1  18  16        1.38        1.26      2.08 o 
   0  18  16       54.12       39.69      4.01 o 
  -7   1  17       23.30       19.29      5.27 o 
  -6   1  17       24.07       17.80      3.42 o 
  -5   1  17       40.85       42.64      4.37 o 
  -4   1  17        2.43        1.47      1.12 o 
  -3   1  17       65.50       67.89      3.34 o 
  -2   1  17       40.53       48.51      2.92 o 
  -1   1  17      194.71      201.53      5.00 o 
   0   1  17        0.64        2.47      1.27 o 
   1   1  17       14.00        9.01      1.72 o 
   2   1  17        9.96        5.67      1.41 o 
   3   1  17        1.50        3.66      1.26 o 
   4   1  17      118.94      117.33      3.19 o 
   5   1  17       51.27       29.53      7.21 o 
  -7   2  17      208.38      236.32      5.78 o 
  -6   2  17      228.30      277.59      5.28 o 
  -5   2  17        7.23       11.78      2.63 o 
  -4   2  17        2.63        2.84      1.08 o 
  -3   2  17      550.53      559.37     10.81 o 
  -2   2  17      417.66      400.77      5.09 o 
  -1   2  17        1.92        1.60      0.62 o 
   0   2  17      251.36      274.71      4.53 o 
   1   2  17      376.61      377.73      4.97 o 
   2   2  17       19.51       17.51      2.83 o 
   3   2  17      230.79      218.58      4.75 o 
   4   2  17       43.06       38.58      3.67 o 
   5   2  17       67.51       66.06      3.56 o 
  -7   3  17       47.08       48.74     11.33 o 
  -6   3  17       13.41       11.35      2.38 o 
  -5   3  17      134.45      143.55      3.90 o 
  -4   3  17        3.32        3.99      1.01 o 
  -3   3  17        5.87        2.30      0.89 o 
  -2   3  17        0.01        1.22      1.05 o 
  -1   3  17       31.60       24.42      3.69 o 
   0   3  17      211.39      225.94      5.58 o 
   1   3  17        0.81        1.18      1.34 o 
   2   3  17       10.37       10.34      1.89 o 
   3   3  17        8.17        5.76      1.31 o 
   4   3  17      224.42      199.50      5.51 o 
   5   3  17       25.75       14.21      3.97 o 
  -6   4  17       49.16       60.40      4.88 o 
  -5   4  17       35.07       29.14      5.60 o 
  -4   4  17       20.71       18.66      3.47 o 
  -3   4  17      269.55      266.38      5.36 o 
  -2   4  17      171.53      171.28      4.29 o 
  -1   4  17       11.52       13.74      2.24 o 
   0   4  17        5.41        4.77      1.44 o 
   1   4  17      562.25      584.49     10.19 o 
   2   4  17        2.52        1.93      1.14 o 
   3   4  17       65.79       63.56      2.44 o 
   4   4  17       55.18       44.67      3.05 o 
   5   4  17        1.89        1.21      1.56 o 
  -6   5  17       12.91        8.49      2.08 o 
  -5   5  17        0.12        1.96      1.15 o 
  -4   5  17        1.10        0.85      0.75 o 
  -3   5  17      647.85      658.27      8.58 o 
  -2   5  17       56.92       58.20      2.80 o 
  -1   5  17       52.02       53.97      2.74 o 
   0   5  17       68.32       69.09      2.94 o 
   1   5  17      224.90      227.90      4.37 o 
   2   5  17      152.02      136.20      4.33 o 
   3   5  17      153.29      150.11      2.93 o 
   4   5  17        0.94        1.83      1.23 o 
   5   5  17      126.81      111.06      5.07 o 
  -6   6  17       59.17       63.69      4.39 o 
  -5   6  17        5.27        7.24      1.90 o 
  -4   6  17       18.75       19.34      3.55 o 
  -3   6  17      121.65      118.26      2.81 o 
  -2   6  17        2.27        2.90      1.13 o 
  -1   6  17      316.62      320.35      4.90 o 
   0   6  17      280.75      275.80      4.76 o 
   1   6  17       61.12       60.97      3.41 o 
   2   6  17       21.32       17.32      2.88 o 
   3   6  17      248.57      257.75      5.42 o 
   4   6  17      120.91      119.89      3.61 o 
  -6   7  17       20.64       16.03      4.96 o 
  -5   7  17       36.79       43.71      4.90 o 
  -4   7  17        5.13        3.48      1.26 o 
  -3   7  17        0.07        0.40      1.54 o 
  -2   7  17     1349.40     1432.37     13.92 o 
  -1   7  17        3.44        1.50      1.26 o 
   0   7  17      184.93      185.54      3.90 o 
   1   7  17        4.33        5.20      1.24 o 
   2   7  17       32.19       34.41      4.68 o 
   3   7  17      156.26      171.54      4.41 o 
   4   7  17       86.71       86.39      3.41 o 
  -6   8  17       43.25       40.68      4.15 o 
  -5   8  17      137.15      131.73      4.02 o 
  -4   8  17        9.66        9.07      2.55 o 
  -3   8  17        1.64        3.02      1.17 o 
  -2   8  17        3.41        5.08      1.59 o 
  -1   8  17      180.85      153.03      4.14 o 
   0   8  17      352.69      350.38      5.28 o 
   1   8  17      143.35      157.69      3.48 o 
   2   8  17        0.10       -0.19      1.28 o 
   3   8  17      431.19      449.29      8.17 o 
   4   8  17       45.66       38.99      6.06 o 
  -6   9  17       38.08       38.06      7.12 o 
  -5   9  17        8.66        8.02      1.72 o 
  -4   9  17        0.57        2.47      1.46 o 
  -3   9  17       34.17       35.15      6.14 o 
  -2   9  17        0.07        1.89      1.16 o 
  -1   9  17       34.46       23.88      4.56 o 
   0   9  17       16.67       11.03      2.04 o 
   1   9  17       84.47       81.56      3.52 o 
   2   9  17      102.13      104.25      4.04 o 
   3   9  17       64.37       62.77      2.89 o 
   4   9  17      144.47      130.01      5.37 o 
  -5  10  17       61.95       66.29      4.17 o 
  -4  10  17        4.31        3.74      1.78 o 
  -3  10  17       66.39       80.34      3.30 o 
  -2  10  17        0.01        0.78      1.11 o 
  -1  10  17        0.50        2.34      1.19 o 
   0  10  17      687.77      743.05     17.37 o 
   1  10  17      374.50      380.41      7.17 o 
   2  10  17        2.64        2.00      1.03 o 
   3  10  17      154.08      153.24      4.85 o 
   4  10  17       60.59       49.60      4.54 o 
  -5  11  17       16.92       13.65      4.16 o 
  -4  11  17        0.41        2.05      1.62 o 
  -3  11  17       11.50       10.68      2.61 o 
  -2  11  17        0.19        1.95      1.28 o 
  -1  11  17        2.73        3.24      1.54 o 
   0  11  17       29.95       26.24      4.59 o 
   1  11  17        9.13        5.99      1.78 o 
   2  11  17       55.04       54.62      3.58 o 
   3  11  17       12.45        9.84      2.95 o 
  -5  12  17        8.20        6.46      1.97 o 
  -4  12  17       69.48       83.46      3.66 o 
  -3  12  17      170.01      173.54      4.58 o 
  -2  12  17       29.06       26.90      5.91 o 
  -1  12  17       48.05       32.69      3.22 o 
   0  12  17       20.45       18.32      3.93 o 
   1  12  17      100.55       97.65      2.95 o 
   2  12  17       73.23       72.48      4.34 o 
   3  12  17       21.93       17.42      5.05 o 
  -4  13  17       23.42       20.23      6.30 o 
  -3  13  17       15.87       12.76      3.71 o 
  -2  13  17       38.83       34.33      7.65 o 
  -1  13  17      147.25      149.66      5.98 o 
   0  13  17        7.37        6.23      2.22 o 
   1  13  17        4.98        5.03      1.45 o 
   2  13  17      139.74      142.23      3.82 o 
   3  13  17      113.34      110.41      8.91 o 
  -4  14  17       60.02       61.87      4.17 o 
  -3  14  17      156.53      186.69      5.77 o 
  -2  14  17       45.42       54.62      4.08 o 
  -1  14  17      115.46      114.35      3.96 o 
   0  14  17      234.04      240.95      6.08 o 
   1  14  17        3.01        4.00      1.22 o 
   2  14  17        1.62        3.96      1.09 o 
  -3  15  17       73.27       81.85      4.51 o 
  -2  15  17       45.01       52.57      3.53 o 
  -1  15  17       37.07       36.34      7.41 o 
   0  15  17        2.73        3.03      1.96 o 
   1  15  17      126.29      136.71      4.78 o 
  -2  16  17        9.38        9.23      1.87 o 
  -1  16  17       61.88       69.18      4.53 o 
   0  16  17       57.93       47.80      4.87 o 
  -6   0  18      274.78      331.99      9.87 o 
  -5   0  18        0.87        1.56      1.90 o 
  -4   0  18       72.54       77.22      4.41 o 
  -3   0  18      152.40      162.76     10.34 o 
  -2   0  18      250.18      253.95      7.00 o 
  -1   0  18       25.64       21.26      4.38 o 
   0   0  18        0.34        1.83      1.42 o 
   1   0  18        7.77        6.48      3.22 o 
   2   0  18        2.30        4.38      1.29 o 
   3   0  18       96.55      100.32      6.30 o 
   4   0  18      111.76      116.37      7.21 o 
  -6   1  18       75.93       83.69      3.92 o 
  -5   1  18       53.90       61.93      3.59 o 
  -4   1  18       27.83       21.20      3.73 o 
  -3   1  18      116.91      112.15      4.47 o 
  -2   1  18      103.51      102.27      3.63 o 
  -1   1  18      225.93      211.39      3.69 o 
   0   1  18       11.84       10.81      2.33 o 
   1   1  18       13.48       10.79      2.01 o 
   2   1  18       26.61       21.49      3.51 o 
   3   1  18       75.77       74.75      3.51 o 
   4   1  18       86.67       87.58      6.16 o 
  -6   2  18       58.76       63.11      5.38 o 
  -5   2  18       47.67       47.08      3.45 o 
  -4   2  18       24.50       25.84      4.41 o 
  -3   2  18       11.39        9.07      1.80 o 
  -2   2  18       45.31       44.25      4.34 o 
  -1   2  18       69.93       69.24      3.73 o 
   0   2  18      157.49      159.52      3.97 o 
   1   2  18        3.16        2.32      0.99 o 
   2   2  18       86.07       86.54      3.12 o 
   3   2  18        2.55        2.04      1.20 o 
   4   2  18      294.80      282.36      7.71 o 
  -6   3  18       12.11        8.36      2.59 o 
  -5   3  18       18.48       12.31      3.22 o 
  -4   3  18       16.48       16.73      3.50 o 
  -3   3  18      151.16      139.67      3.00 o 
  -2   3  18      141.39      139.21      4.54 o 
  -1   3  18      461.98      468.15      6.47 o 
   0   3  18       47.79       50.05      2.89 o 
   1   3  18       12.82       10.00      1.58 o 
   2   3  18        0.96        2.14      1.67 o 
   3   3  18       76.53       73.56      3.04 o 
   4   3  18       76.18       68.96      3.70 o 
  -6   4  18        2.48        3.51      1.25 o 
  -5   4  18       23.43       13.80      3.59 o 
  -4   4  18       15.69       13.19      2.46 o 
  -3   4  18       19.09       19.02      3.17 o 
  -2   4  18       28.86       26.67      4.49 o 
  -1   4  18      122.75      119.08      3.01 o 
   0   4  18        0.69        0.10      1.39 o 
   1   4  18        1.20        2.60      1.15 o 
   2   4  18      270.75      277.34      5.39 o 
   3   4  18       33.40       24.59      3.96 o 
   4   4  18       16.98       10.90      2.46 o 
  -6   5  18       63.11       62.22      3.02 o 
  -5   5  18        1.92        1.12      1.68 o 
  -4   5  18        1.73        2.95      1.59 o 
  -3   5  18      182.23      193.23      4.12 o 
  -2   5  18      414.42      426.96     10.25 o 
  -1   5  18      156.18      153.60      3.50 o 
   0   5  18        0.30        1.28      0.97 o 
   1   5  18      343.77      334.56      6.54 o 
   2   5  18       10.87        5.87      1.15 o 
   3   5  18        0.28        1.64      1.47 o 
   4   5  18       68.49       64.94      2.69 o 
  -6   6  18       32.08       22.34      6.88 o 
  -5   6  18       18.03        8.22      2.69 o 
  -4   6  18        1.47        1.99      1.02 o 
  -3   6  18        3.15        2.72      1.08 o 
  -2   6  18       53.74       55.70      3.87 o 
  -1   6  18      149.84      147.96      5.79 o 
   0   6  18       69.50       73.53      4.47 o 
   1   6  18       47.82       51.47      3.66 o 
   2   6  18       44.95       41.30      4.67 o 
   3   6  18      255.82      274.09      5.26 o 
   4   6  18        3.97        3.85      1.65 o 
  -5   7  18        3.49        2.72      1.48 o 
  -4   7  18       26.84       28.13      3.19 o 
  -3   7  18        4.34        3.91      1.27 o 
  -2   7  18       88.72       89.20      3.73 o 
  -1   7  18      350.46      374.73      6.23 o 
   0   7  18        4.71        6.04      1.45 o 
   1   7  18      613.27      637.03      9.65 o 
   2   7  18       59.25       58.60      3.83 o 
   3   7  18        2.06        2.18      1.35 o 
  -5   8  18       25.80       26.22      7.27 o 
  -4   8  18       25.63       29.15      4.19 o 
  -3   8  18        0.08        1.04      1.34 o 
  -2   8  18       27.78       26.52      4.87 o 
  -1   8  18       17.72       14.81      2.93 o 
   0   8  18        0.22        1.90      1.14 o 
   1   8  18      127.25      116.49      3.69 o 
   2   8  18      265.07      265.18      5.05 o 
   3   8  18        1.87        0.96      1.30 o 
  -5   9  18       63.67       76.72      4.22 o 
  -4   9  18       31.28       24.38      6.63 o 
  -3   9  18       30.79       35.63      4.89 o 
  -2   9  18       25.38       22.68      3.96 o 
  -1   9  18       45.50       36.65      3.05 o 
   0   9  18       19.60       17.73      3.13 o 
   1   9  18        0.36        1.36      1.19 o 
   2   9  18      122.91      116.52      3.48 o 
   3   9  18       72.58       59.00      4.08 o 
  -5  10  18       36.22       29.99      9.57 o 
  -4  10  18       45.20       47.68      4.66 o 
  -3  10  18        9.52        7.27      2.55 o 
  -2  10  18       62.55       61.21      2.35 o 
  -1  10  18       12.00        8.39      1.71 o 
   0  10  18       14.64       10.25      1.81 o 
   1  10  18      152.56      145.90      4.38 o 
   2  10  18       39.55       35.18      5.53 o 
   3  10  18        6.04        7.88      2.97 o 
  -4  11  18       45.47       47.66      4.66 o 
  -3  11  18        8.04        6.64      2.32 o 
  -2  11  18       45.29       43.40      3.65 o 
  -1  11  18      144.28      153.61      6.24 o 
   0  11  18       80.87       91.42      4.83 o 
   1  11  18       57.36       53.90      4.71 o 
   2  11  18       84.32       92.07      3.82 o 
  -4  12  18       60.82       57.24     14.51 o 
  -3  12  18        0.17        0.78      1.51 o 
  -2  12  18       15.42       15.69      3.45 o 
  -1  12  18       16.04       14.95      3.49 o 
   0  12  18      128.06      118.42      3.77 o 
   1  12  18        3.04        2.62      1.30 o 
   2  12  18       61.34       60.63      6.86 o 
  -3  13  18        1.92        2.41      2.49 o 
  -2  13  18        0.37        1.73      1.29 o 
  -1  13  18       55.87       60.36      3.86 o 
   0  13  18      166.76      187.48      6.19 o 
   1  13  18        7.41        6.03      1.81 o 
  -2  14  18       44.86       39.28      6.73 o 
  -1  14  18       90.68       92.44      3.62 o 
   0  14  18       13.15        9.78      2.28 o 
   1  14  18       42.26       28.53      9.81 o 
  -5   1  19       28.54       24.76      4.30 o 
  -4   1  19        1.34        1.97      1.18 o 
  -3   1  19       17.96       17.28      3.96 o 
  -2   1  19      174.22      177.69      3.91 o 
  -1   1  19        0.89        1.43      1.16 o 
   0   1  19        9.12        7.73      1.94 o 
   1   1  19       14.77       11.93      1.89 o 
   2   1  19        2.11        2.87      0.95 o 
   3   1  19       36.53       32.99      4.78 o 
  -5   2  19       29.05       22.09      5.77 o 
  -4   2  19      135.34      164.84      4.65 o 
  -3   2  19        6.55        3.08      1.04 o 
  -2   2  19       63.29       62.01      4.06 o 
  -1   2  19       34.73       32.86      5.00 o 
   0   2  19        0.13        1.09      0.95 o 
   1   2  19      102.96      101.06      4.02 o 
   2   2  19        0.01        2.22      1.46 o 
   3   2  19       61.16       54.36      2.60 o 
  -5   3  19       59.85       73.29      4.55 o 
  -4   3  19      165.54      200.03      4.51 o 
  -3   3  19        8.58        3.80      1.33 o 
  -2   3  19       36.99       29.17      3.90 o 
  -1   3  19      194.34      184.93      3.86 o 
   0   3  19      122.85      125.36      3.20 o 
   1   3  19        2.23        2.20      0.96 o 
   2   3  19      126.74      124.43      4.90 o 
   3   3  19      202.80      193.65      5.17 o 
  -5   4  19      318.89      379.67      7.75 o 
  -4   4  19       32.06       31.20      3.05 o 
  -3   4  19      105.16      106.73      3.44 o 
  -2   4  19      102.25      111.66      5.79 o 
  -1   4  19       92.10       89.17      2.77 o 
   0   4  19      250.64      252.51      5.65 o 
   1   4  19       12.12        9.53      2.09 o 
   2   4  19        0.42        0.53      1.04 o 
   3   4  19      156.24      159.01      4.86 o 
  -5   5  19        1.32        1.76      1.56 o 
  -4   5  19       31.60       24.07      6.66 o 
  -3   5  19        0.55        0.64      1.13 o 
  -2   5  19        7.54        6.97      1.39 o 
  -1   5  19       13.23       13.20      2.81 o 
   0   5  19        2.53        1.79      1.02 o 
   1   5  19        0.01        0.47      1.43 o 
   2   5  19       18.69       16.59      3.16 o 
   3   5  19       60.43       56.92      5.34 o 
  -5   6  19       52.90       60.11      4.45 o 
  -4   6  19       56.18       62.79      5.32 o 
  -3   6  19       12.96       13.74      3.29 o 
  -2   6  19        6.78        6.62      1.57 o 
  -1   6  19      276.46      272.90      6.50 o 
   0   6  19      364.85      388.37      6.57 o 
   1   6  19      234.49      226.09      6.28 o 
   2   6  19      195.97      188.80      5.26 o 
   3   6  19        0.91        1.05      1.13 o 
  -5   7  19        0.04        1.99      2.57 o 
  -4   7  19       83.97       92.72      4.42 o 
  -3   7  19      274.30      278.52      6.03 o 
  -2   7  19      188.50      206.20      5.14 o 
  -1   7  19      117.27      123.97      4.95 o 
   0   7  19      168.49      182.40      6.03 o 
   1   7  19       46.91       43.07      4.37 o 
   2   7  19        1.75        3.35      0.88 o 
   3   7  19        0.32        1.54      1.09 o 
  -4   8  19       34.65       26.28      7.46 o 
  -3   8  19       33.41       20.41      5.15 o 
  -2   8  19       55.44       51.02      2.73 o 
  -1   8  19       61.03       59.86      5.01 o 
   0   8  19      270.64      268.89      6.94 o 
   1   8  19       12.74        6.45      2.27 o 
   2   8  19      193.87      193.85      5.41 o 
  -4   9  19        5.79        9.01      2.44 o 
  -3   9  19      156.33      176.94      4.95 o 
  -2   9  19        9.83        5.62      1.45 o 
  -1   9  19        7.56        8.04      2.21 o 
   0   9  19       43.72       29.83      5.40 o 
   1   9  19      376.61      382.15      8.85 o 
   2   9  19      689.87      726.96     12.64 o 
  -4  10  19      101.67       98.24      7.53 o 
  -3  10  19        1.46        2.20      1.76 o 
  -2  10  19        0.31        3.03      1.43 o 
  -1  10  19        4.42        4.67      1.79 o 
   0  10  19       19.13       15.98      3.52 o 
   1  10  19       23.10       22.34      4.02 o 
   2  10  19       29.69       23.50      6.18 o 
  -3  11  19       31.18       30.53      8.11 o 
  -2  11  19        0.84        2.09      1.98 o 
  -1  11  19       54.32       62.20      6.42 o 
   0  11  19      114.01      119.02      3.90 o 
   1  11  19      266.61      285.87     10.54 o 
  -2  12  19        1.03        4.21      2.24 o 
  -1  12  19       14.35       13.95      3.90 o 
   0  12  19        3.45        2.49      1.47 o 
  -4   0  20      339.99      385.93     12.89 o 
  -3   0  20       13.68       12.47      3.80 o 
  -2   0  20        0.99        5.08      1.45 o 
  -1   0  20      114.81      113.94      6.27 o 
   0   0  20       98.48      108.76      4.47 o 
   1   0  20       25.11       26.45      7.41 o 
   2   0  20       11.11        7.57      1.89 o 
  -4   1  20       76.97       80.14      3.34 o 
  -3   1  20       47.91       52.05      2.71 o 
  -2   1  20       42.78       52.29      3.71 o 
  -1   1  20      126.00      127.77      5.32 o 
   0   1  20       78.59       76.57      2.79 o 
   1   1  20        4.98        3.53      1.45 o 
   2   1  20        3.87        2.84      0.97 o 
  -4   2  20        7.86        6.75      1.56 o 
  -3   2  20       52.88       54.54      4.26 o 
  -2   2  20      161.57      165.42      3.57 o 
  -1   2  20       34.58       28.40      5.74 o 
   0   2  20       78.65       76.58      3.09 o 
   1   2  20      351.79      346.97      7.92 o 
   2   2  20      216.11      221.05      4.59 o 
  -4   3  20        1.56        2.15      1.27 o 
  -3   3  20       52.21       54.07      2.94 o 
  -2   3  20       85.55       80.71      3.89 o 
  -1   3  20       11.89        8.56      1.98 o 
   0   3  20        1.22        2.04      1.14 o 
   1   3  20        5.84        6.28      1.73 o 
   2   3  20        4.95        3.87      1.37 o 
  -4   4  20        2.06        1.84      1.37 o 
  -3   4  20        0.73        3.08      1.35 o 
  -2   4  20       20.06       14.33      2.85 o 
  -1   4  20        0.09        2.51      1.23 o 
   0   4  20       58.02       60.11      3.92 o 
   1   4  20      280.49      303.92      6.68 o 
   2   4  20        7.08        5.87      0.99 o 
  -4   5  20       18.62       13.17      4.75 o 
  -3   5  20        8.44        2.80      1.32 o 
  -2   5  20       24.43       19.29      4.01 o 
  -1   5  20       22.93       24.74      4.83 o 
   0   5  20      119.23      121.78      3.46 o 
   1   5  20        0.72        2.17      1.08 o 
   2   5  20        3.88        3.54      1.13 o 
  -4   6  20      118.08      126.34      4.68 o 
  -3   6  20       11.46        7.93      1.79 o 
  -2   6  20      194.69      223.14      7.21 o 
  -1   6  20        2.06        4.07      1.43 o 
   0   6  20      178.67      172.33      5.21 o 
   1   6  20       10.90        8.73      2.04 o 
   2   6  20       22.37       21.76      3.72 o 
  -3   7  20        4.44        2.53      1.52 o 
  -2   7  20       60.26       62.89      4.44 o 
  -1   7  20       11.21        6.98      1.81 o 
   0   7  20      113.18      110.47      4.84 o 
   1   7  20       15.06        7.80      2.41 o 
  -3   8  20       34.24       35.25      5.46 o 
  -2   8  20       94.73      106.76      4.21 o 
  -1   8  20        0.89        2.04      1.06 o 
   0   8  20        0.01        2.26      1.48 o 
   1   8  20       10.83        9.89      2.28 o 
  -2   9  20       78.02       77.63      3.79 o 
  -1   9  20        4.23        2.88      1.54 o 
   0   9  20        0.04        0.57      1.45 o 
  -1  10  20        1.74        3.83      2.62 o 
  -3   1  21        0.22        2.35      1.11 o 
  -2   1  21       19.16        9.94      2.21 o 
  -1   1  21       29.27       18.09      3.75 o 
   0   1  21       60.71       62.15      3.55 o 
   1   1  21       36.24       23.21      6.28 o 
  -3   2  21        0.49        0.80      1.08 o 
  -2   2  21       20.23       15.15      3.91 o 
  -1   2  21       32.24       20.43      4.24 o 
   0   2  21        0.23        1.51      0.90 o 
   1   2  21       27.29       18.59      4.82 o 
  -3   3  21       25.73       20.78      6.63 o 
  -2   3  21      131.84      159.21      4.61 o 
  -1   3  21       17.06        9.58      2.57 o 
   0   3  21        2.32        2.16      1.20 o 
   1   3  21        9.52        7.43      3.96 o 
  -2   4  21       14.33       11.95      2.45 o 
  -1   4  21       23.68       15.54      3.20 o 
   0   4  21        3.76        1.32      1.19 o 
  -2   5  21      485.41      525.57     13.40 o 
  -1   5  21       30.10       20.77      5.48 o 
   0   5  21        1.10        1.62      1.07 o 
  -1   6  21      229.28      232.56      6.71 o 
                                                 
